# Supplementary material for: Electronic, Thermal and Mechanical Properties of Carbon and Boron Nitride Holey Graphyne Monolayers
Source: Materials (Basel). 2023 Oct 11;16(20):6642. doi: 10.3390/ma16206642 (PMC10608062; doi:10.3390/ma16206642)
Supplement: Supplementary file 1 [file materials-16-06642-s001.zip]

Archive with 6 entries (6 files):
- BN-HGY.mtp
- C-HGY.mtp
- LAMMPS-BN-HGY.xyz
- LAMMPS-C-HGY.xyz
- POSCAR-BN-HGY
- POSCAR-C-HGY
