# Supplementary material for: Electronic, Thermal and Mechanical Properties of Carbon and Boron Nitride Holey Graphyne Monolayers
Source: Materials (Basel). 2023 Oct 11;16(20):6642. doi: 10.3390/ma16206642 (PMC10608062; doi:10.3390/ma16206642)
Supplement: Supplementary file 1 [file materials-16-06642-s001.zip › BN-HGY.mtp]

MTP
version = 1.1.0
potential_name = MTPCN
scaling = 3.010867200000000e-01
species_count = 2
potential_tag = 
radial_basis_type = RBChebyshev
	min_dist = 1.146076333265923e+00
	max_dist = 3.500000000000000e+00
	radial_basis_size = 8
	radial_funcs_count = 4
	radial_coeffs
		0-0
			{1.740540307847476e-01, -2.680729429946195e-02, 1.859819560366389e-01, -6.584017633549036e-02, 8.786824663229481e-02, -2.654584491642127e-02, 1.889859250492833e-02, 2.462448562604286e-04}
			{-4.346234968943771e-02, 1.891265026282526e-01, 1.116197234054647e-01, 7.288257001420989e-03, 1.858288448345736e-02, -1.768441993646551e-02, 5.518227769373035e-03, -1.016109240070245e-02}
			{-2.421030741358790e-01, -7.090547103861297e-01, -2.969040883523353e-01, -3.300714371614120e-01, -1.328483574741338e-01, -1.226507771887062e-01, -2.042855887037823e-02, -2.512944038807960e-02}
			{-2.666302753973407e-03, 2.322919362281826e-02, -1.601882016720614e-01, -3.801201166598694e-02, -4.399362592932656e-02, 2.865233712862450e-02, -1.450084641406699e-02, 2.337338570240459e-02}
		0-1
			{-1.120609550289062e-01, 1.143838709988550e-01, 8.336533528168804e-03, 1.014185388523469e-02, 1.921933494623702e-02, 1.562071905595797e-02, 7.887241227188591e-03, 2.412679359876907e-03}
			{2.863727135982480e-01, 3.907788676564421e-01, 2.620035990656642e-01, 1.702543988396673e-01, 6.267329485640233e-02, -6.515001993005457e-03, 5.605261706467518e-03, 9.357823268200062e-03}
			{-1.355881996674243e-01, 2.012860315074481e-01, 2.301969549260615e-02, 1.919755714680465e-02, 2.757069733998915e-02, -1.524685457402538e-02, -6.351846395185201e-03, 9.302618583553138e-03}
			{-1.864261700870384e-01, 1.742225274481186e-01, -4.396292792730341e-02, -1.245943899695621e-01, -4.468438791321108e-02, 2.933858731618631e-02, 8.341243272541500e-03, 3.724673912966977e-04}
		1-0
			{-2.664162560557658e-01, -1.227178744382332e-01, -1.555922731001709e-01, -9.457812506888251e-02, -4.126563430751473e-02, -2.152937785140251e-02, -1.330037890441085e-02, -5.193380836183155e-03}
			{1.821426200181307e-01, 7.709036344792260e-02, 1.790971122870238e-02, 6.882552148275492e-02, -5.901506225859063e-03, -2.992851932950902e-02, -1.356914396978333e-02, 3.994397418764842e-03}
			{-1.888119156926580e-01, 7.689488128894559e-02, -1.392531528904727e-01, -7.355355663877507e-02, -4.601916107011943e-02, -5.469286375336069e-02, -3.216387338188569e-02, -9.999892997329656e-03}
			{7.040748164262162e-02, -3.774610843896983e-01, -2.448652738554096e-02, 3.611318614070893e-02, 7.067554760239601e-02, 2.006072180770061e-02, 1.023486021686957e-02, 3.480484518689680e-03}
		1-1
			{-7.637335617054092e-02, 5.983672464319295e-01, -4.215204001798830e-01, 3.968253424735104e-01, -2.169795183592400e-01, 1.572499248940692e-01, -4.388852903299666e-02, 2.151965277192956e-02}
			{-6.820698891587268e-01, -2.038581605063899e-01, -2.394578705658382e-01, 3.718484439501452e-02, 1.755592732075991e-02, -1.016317508954664e-02, 2.535055838737044e-02, -2.715622345862959e-02}
			{-1.103804800476478e-01, -1.657325557997589e-01, -1.062416748543128e-01, 7.625976418430833e-02, 1.088772422929602e-01, -2.337530203548062e-02, 6.386664017662007e-02, -3.206152679497563e-02}
			{-2.993129775532374e-01, 5.075063647173034e-01, 1.890752985406773e-01, -4.099771372553538e-01, 3.111410460169373e-01, -2.660155675763993e-01, 9.370422959902783e-02, -3.399840117498586e-02}
alpha_moments_count = 350
alpha_index_basic_count = 130
alpha_index_basic = {{0, 0, 0, 0}, {0, 1, 0, 0}, {0, 0, 1, 0}, {0, 0, 0, 1}, {0, 2, 0, 0}, {0, 1, 1, 0}, {0, 1, 0, 1}, {0, 0, 2, 0}, {0, 0, 1, 1}, {0, 0, 0, 2}, {0, 3, 0, 0}, {0, 2, 1, 0}, {0, 2, 0, 1}, {0, 1, 2, 0}, {0, 1, 1, 1}, {0, 1, 0, 2}, {0, 0, 3, 0}, {0, 0, 2, 1}, {0, 0, 1, 2}, {0, 0, 0, 3}, {0, 4, 0, 0}, {0, 3, 1, 0}, {0, 3, 0, 1}, {0, 2, 2, 0}, {0, 2, 1, 1}, {0, 2, 0, 2}, {0, 1, 3, 0}, {0, 1, 2, 1}, {0, 1, 1, 2}, {0, 1, 0, 3}, {0, 0, 4, 0}, {0, 0, 3, 1}, {0, 0, 2, 2}, {0, 0, 1, 3}, {0, 0, 0, 4}, {0, 5, 0, 0}, {0, 4, 1, 0}, {0, 4, 0, 1}, {0, 3, 2, 0}, {0, 3, 1, 1}, {0, 3, 0, 2}, {0, 2, 3, 0}, {0, 2, 2, 1}, {0, 2, 1, 2}, {0, 2, 0, 3}, {0, 1, 4, 0}, {0, 1, 3, 1}, {0, 1, 2, 2}, {0, 1, 1, 3}, {0, 1, 0, 4}, {0, 0, 5, 0}, {0, 0, 4, 1}, {0, 0, 3, 2}, {0, 0, 2, 3}, {0, 0, 1, 4}, {0, 0, 0, 5}, {0, 6, 0, 0}, {0, 5, 1, 0}, {0, 5, 0, 1}, {0, 4, 2, 0}, {0, 4, 1, 1}, {0, 4, 0, 2}, {0, 3, 3, 0}, {0, 3, 2, 1}, {0, 3, 1, 2}, {0, 3, 0, 3}, {0, 2, 4, 0}, {0, 2, 3, 1}, {0, 2, 2, 2}, {0, 2, 1, 3}, {0, 2, 0, 4}, {0, 1, 5, 0}, {0, 1, 4, 1}, {0, 1, 3, 2}, {0, 1, 2, 3}, {0, 1, 1, 4}, {0, 1, 0, 5}, {0, 0, 6, 0}, {0, 0, 5, 1}, {0, 0, 4, 2}, {0, 0, 3, 3}, {0, 0, 2, 4}, {0, 0, 1, 5}, {0, 0, 0, 6}, {1, 0, 0, 0}, {1, 1, 0, 0}, {1, 0, 1, 0}, {1, 0, 0, 1}, {1, 2, 0, 0}, {1, 1, 1, 0}, {1, 1, 0, 1}, {1, 0, 2, 0}, {1, 0, 1, 1}, {1, 0, 0, 2}, {1, 3, 0, 0}, {1, 2, 1, 0}, {1, 2, 0, 1}, {1, 1, 2, 0}, {1, 1, 1, 1}, {1, 1, 0, 2}, {1, 0, 3, 0}, {1, 0, 2, 1}, {1, 0, 1, 2}, {1, 0, 0, 3}, {1, 4, 0, 0}, {1, 3, 1, 0}, {1, 3, 0, 1}, {1, 2, 2, 0}, {1, 2, 1, 1}, {1, 2, 0, 2}, {1, 1, 3, 0}, {1, 1, 2, 1}, {1, 1, 1, 2}, {1, 1, 0, 3}, {1, 0, 4, 0}, {1, 0, 3, 1}, {1, 0, 2, 2}, {1, 0, 1, 3}, {1, 0, 0, 4}, {2, 0, 0, 0}, {2, 1, 0, 0}, {2, 0, 1, 0}, {2, 0, 0, 1}, {2, 2, 0, 0}, {2, 1, 1, 0}, {2, 1, 0, 1}, {2, 0, 2, 0}, {2, 0, 1, 1}, {2, 0, 0, 2}, {3, 0, 0, 0}}
alpha_index_times_count = 969
alpha_index_times = {{0, 0, 1, 130}, {1, 1, 1, 131}, {2, 2, 1, 131}, {3, 3, 1, 131}, {1, 4, 1, 132}, {2, 5, 1, 132}, {3, 6, 1, 132}, {1, 5, 1, 133}, {2, 7, 1, 133}, {3, 8, 1, 133}, {1, 6, 1, 134}, {2, 8, 1, 134}, {3, 9, 1, 134}, {1, 10, 1, 135}, {2, 11, 1, 135}, {3, 12, 1, 135}, {1, 11, 1, 136}, {2, 13, 1, 136}, {3, 14, 1, 136}, {1, 12, 1, 137}, {2, 14, 1, 137}, {3, 15, 1, 137}, {1, 13, 1, 138}, {2, 16, 1, 138}, {3, 17, 1, 138}, {1, 14, 1, 139}, {2, 17, 1, 139}, {3, 18, 1, 139}, {1, 15, 1, 140}, {2, 18, 1, 140}, {3, 19, 1, 140}, {4, 4, 1, 141}, {5, 5, 1, 141}, {6, 6, 1, 141}, {4, 5, 1, 142}, {5, 7, 1, 142}, {6, 8, 1, 142}, {4, 6, 1, 143}, {5, 8, 1, 143}, {6, 9, 1, 143}, {5, 5, 1, 144}, {7, 7, 1, 144}, {8, 8, 1, 144}, {5, 6, 1, 145}, {7, 8, 1, 145}, {8, 9, 1, 145}, {6, 6, 1, 146}, {8, 8, 1, 146}, {9, 9, 1, 146}, {4, 10, 1, 147}, {5, 11, 1, 147}, {6, 12, 1, 147}, {4, 11, 1, 148}, {5, 13, 1, 148}, {6, 14, 1, 148}, {4, 12, 1, 149}, {5, 14, 1, 149}, {6, 15, 1, 149}, {4, 13, 1, 150}, {5, 16, 1, 150}, {6, 17, 1, 150}, {4, 14, 1, 151}, {5, 17, 1, 151}, {6, 18, 1, 151}, {4, 15, 1, 152}, {5, 18, 1, 152}, {6, 19, 1, 152}, {5, 10, 1, 153}, {7, 11, 1, 153}, {8, 12, 1, 153}, {5, 11, 1, 154}, {7, 13, 1, 154}, {8, 14, 1, 154}, {5, 12, 1, 155}, {7, 14, 1, 155}, {8, 15, 1, 155}, {5, 13, 1, 156}, {7, 16, 1, 156}, {8, 17, 1, 156}, {5, 14, 1, 157}, {7, 17, 1, 157}, {8, 18, 1, 157}, {5, 15, 1, 158}, {7, 18, 1, 158}, {8, 19, 1, 158}, {6, 10, 1, 159}, {8, 11, 1, 159}, {9, 12, 1, 159}, {6, 11, 1, 160}, {8, 13, 1, 160}, {9, 14, 1, 160}, {6, 12, 1, 161}, {8, 14, 1, 161}, {9, 15, 1, 161}, {6, 13, 1, 162}, {8, 16, 1, 162}, {9, 17, 1, 162}, {6, 14, 1, 163}, {8, 17, 1, 163}, {9, 18, 1, 163}, {6, 15, 1, 164}, {8, 18, 1, 164}, {9, 19, 1, 164}, {4, 4, 1, 165}, {5, 5, 2, 165}, {6, 6, 2, 165}, {7, 7, 1, 165}, {8, 8, 2, 165}, {9, 9, 1, 165}, {4, 10, 1, 166}, {5, 11, 2, 166}, {6, 12, 2, 166}, {7, 13, 1, 166}, {8, 14, 2, 166}, {9, 15, 1, 166}, {4, 11, 1, 167}, {5, 13, 2, 167}, {6, 14, 2, 167}, {7, 16, 1, 167}, {8, 17, 2, 167}, {9, 18, 1, 167}, {4, 12, 1, 168}, {5, 14, 2, 168}, {6, 15, 2, 168}, {7, 17, 1, 168}, {8, 18, 2, 168}, {9, 19, 1, 168}, {4, 20, 1, 169}, {5, 21, 2, 169}, {6, 22, 2, 169}, {7, 23, 1, 169}, {8, 24, 2, 169}, {9, 25, 1, 169}, {4, 21, 1, 170}, {5, 23, 2, 170}, {6, 24, 2, 170}, {7, 26, 1, 170}, {8, 27, 2, 170}, {9, 28, 1, 170}, {4, 22, 1, 171}, {5, 24, 2, 171}, {6, 25, 2, 171}, {7, 27, 1, 171}, {8, 28, 2, 171}, {9, 29, 1, 171}, {4, 23, 1, 172}, {5, 26, 2, 172}, {6, 27, 2, 172}, {7, 30, 1, 172}, {8, 31, 2, 172}, {9, 32, 1, 172}, {4, 24, 1, 173}, {5, 27, 2, 173}, {6, 28, 2, 173}, {7, 31, 1, 173}, {8, 32, 2, 173}, {9, 33, 1, 173}, {4, 25, 1, 174}, {5, 28, 2, 174}, {6, 29, 2, 174}, {7, 32, 1, 174}, {8, 33, 2, 174}, {9, 34, 1, 174}, {10, 10, 1, 175}, {11, 11, 2, 175}, {12, 12, 2, 175}, {13, 13, 1, 175}, {14, 14, 2, 175}, {15, 15, 1, 175}, {10, 11, 1, 176}, {11, 13, 2, 176}, {12, 14, 2, 176}, {13, 16, 1, 176}, {14, 17, 2, 176}, {15, 18, 1, 176}, {10, 12, 1, 177}, {11, 14, 2, 177}, {12, 15, 2, 177}, {13, 17, 1, 177}, {14, 18, 2, 177}, {15, 19, 1, 177}, {11, 11, 1, 178}, {13, 13, 2, 178}, {14, 14, 2, 178}, {16, 16, 1, 178}, {17, 17, 2, 178}, {18, 18, 1, 178}, {11, 12, 1, 179}, {13, 14, 2, 179}, {14, 15, 2, 179}, {16, 17, 1, 179}, {17, 18, 2, 179}, {18, 19, 1, 179}, {12, 12, 1, 180}, {14, 14, 2, 180}, {15, 15, 2, 180}, {17, 17, 1, 180}, {18, 18, 2, 180}, {19, 19, 1, 180}, {10, 20, 1, 181}, {11, 21, 2, 181}, {12, 22, 2, 181}, {13, 23, 1, 181}, {14, 24, 2, 181}, {15, 25, 1, 181}, {10, 21, 1, 182}, {11, 23, 2, 182}, {12, 24, 2, 182}, {13, 26, 1, 182}, {14, 27, 2, 182}, {15, 28, 1, 182}, {10, 22, 1, 183}, {11, 24, 2, 183}, {12, 25, 2, 183}, {13, 27, 1, 183}, {14, 28, 2, 183}, {15, 29, 1, 183}, {10, 23, 1, 184}, {11, 26, 2, 184}, {12, 27, 2, 184}, {13, 30, 1, 184}, {14, 31, 2, 184}, {15, 32, 1, 184}, {10, 24, 1, 185}, {11, 27, 2, 185}, {12, 28, 2, 185}, {13, 31, 1, 185}, {14, 32, 2, 185}, {15, 33, 1, 185}, {10, 25, 1, 186}, {11, 28, 2, 186}, {12, 29, 2, 186}, {13, 32, 1, 186}, {14, 33, 2, 186}, {15, 34, 1, 186}, {11, 20, 1, 187}, {13, 21, 2, 187}, {14, 22, 2, 187}, {16, 23, 1, 187}, {17, 24, 2, 187}, {18, 25, 1, 187}, {11, 21, 1, 188}, {13, 23, 2, 188}, {14, 24, 2, 188}, {16, 26, 1, 188}, {17, 27, 2, 188}, {18, 28, 1, 188}, {11, 22, 1, 189}, {13, 24, 2, 189}, {14, 25, 2, 189}, {16, 27, 1, 189}, {17, 28, 2, 189}, {18, 29, 1, 189}, {11, 23, 1, 190}, {13, 26, 2, 190}, {14, 27, 2, 190}, {16, 30, 1, 190}, {17, 31, 2, 190}, {18, 32, 1, 190}, {11, 24, 1, 191}, {13, 27, 2, 191}, {14, 28, 2, 191}, {16, 31, 1, 191}, {17, 32, 2, 191}, {18, 33, 1, 191}, {11, 25, 1, 192}, {13, 28, 2, 192}, {14, 29, 2, 192}, {16, 32, 1, 192}, {17, 33, 2, 192}, {18, 34, 1, 192}, {12, 20, 1, 193}, {14, 21, 2, 193}, {15, 22, 2, 193}, {17, 23, 1, 193}, {18, 24, 2, 193}, {19, 25, 1, 193}, {12, 21, 1, 194}, {14, 23, 2, 194}, {15, 24, 2, 194}, {17, 26, 1, 194}, {18, 27, 2, 194}, {19, 28, 1, 194}, {12, 22, 1, 195}, {14, 24, 2, 195}, {15, 25, 2, 195}, {17, 27, 1, 195}, {18, 28, 2, 195}, {19, 29, 1, 195}, {12, 23, 1, 196}, {14, 26, 2, 196}, {15, 27, 2, 196}, {17, 30, 1, 196}, {18, 31, 2, 196}, {19, 32, 1, 196}, {12, 24, 1, 197}, {14, 27, 2, 197}, {15, 28, 2, 197}, {17, 31, 1, 197}, {18, 32, 2, 197}, {19, 33, 1, 197}, {12, 25, 1, 198}, {14, 28, 2, 198}, {15, 29, 2, 198}, {17, 32, 1, 198}, {18, 33, 2, 198}, {19, 34, 1, 198}, {10, 10, 1, 199}, {11, 11, 3, 199}, {12, 12, 3, 199}, {13, 13, 3, 199}, {14, 14, 6, 199}, {15, 15, 3, 199}, {16, 16, 1, 199}, {17, 17, 3, 199}, {18, 18, 3, 199}, {19, 19, 1, 199}, {10, 20, 1, 200}, {11, 21, 3, 200}, {12, 22, 3, 200}, {13, 23, 3, 200}, {14, 24, 6, 200}, {15, 25, 3, 200}, {16, 26, 1, 200}, {17, 27, 3, 200}, {18, 28, 3, 200}, {19, 29, 1, 200}, {10, 21, 1, 201}, {11, 23, 3, 201}, {12, 24, 3, 201}, {13, 26, 3, 201}, {14, 27, 6, 201}, {15, 28, 3, 201}, {16, 30, 1, 201}, {17, 31, 3, 201}, {18, 32, 3, 201}, {19, 33, 1, 201}, {10, 22, 1, 202}, {11, 24, 3, 202}, {12, 25, 3, 202}, {13, 27, 3, 202}, {14, 28, 6, 202}, {15, 29, 3, 202}, {16, 31, 1, 202}, {17, 32, 3, 202}, {18, 33, 3, 202}, {19, 34, 1, 202}, {10, 35, 1, 203}, {11, 36, 3, 203}, {12, 37, 3, 203}, {13, 38, 3, 203}, {14, 39, 6, 203}, {15, 40, 3, 203}, {16, 41, 1, 203}, {17, 42, 3, 203}, {18, 43, 3, 203}, {19, 44, 1, 203}, {10, 36, 1, 204}, {11, 38, 3, 204}, {12, 39, 3, 204}, {13, 41, 3, 204}, {14, 42, 6, 204}, {15, 43, 3, 204}, {16, 45, 1, 204}, {17, 46, 3, 204}, {18, 47, 3, 204}, {19, 48, 1, 204}, {10, 37, 1, 205}, {11, 39, 3, 205}, {12, 40, 3, 205}, {13, 42, 3, 205}, {14, 43, 6, 205}, {15, 44, 3, 205}, {16, 46, 1, 205}, {17, 47, 3, 205}, {18, 48, 3, 205}, {19, 49, 1, 205}, {10, 38, 1, 206}, {11, 41, 3, 206}, {12, 42, 3, 206}, {13, 45, 3, 206}, {14, 46, 6, 206}, {15, 47, 3, 206}, {16, 50, 1, 206}, {17, 51, 3, 206}, {18, 52, 3, 206}, {19, 53, 1, 206}, {10, 39, 1, 207}, {11, 42, 3, 207}, {12, 43, 3, 207}, {13, 46, 3, 207}, {14, 47, 6, 207}, {15, 48, 3, 207}, {16, 51, 1, 207}, {17, 52, 3, 207}, {18, 53, 3, 207}, {19, 54, 1, 207}, {10, 40, 1, 208}, {11, 43, 3, 208}, {12, 44, 3, 208}, {13, 47, 3, 208}, {14, 48, 6, 208}, {15, 49, 3, 208}, {16, 52, 1, 208}, {17, 53, 3, 208}, {18, 54, 3, 208}, {19, 55, 1, 208}, {20, 20, 1, 209}, {21, 21, 3, 209}, {22, 22, 3, 209}, {23, 23, 3, 209}, {24, 24, 6, 209}, {25, 25, 3, 209}, {26, 26, 1, 209}, {27, 27, 3, 209}, {28, 28, 3, 209}, {29, 29, 1, 209}, {20, 21, 1, 210}, {21, 23, 3, 210}, {22, 24, 3, 210}, {23, 26, 3, 210}, {24, 27, 6, 210}, {25, 28, 3, 210}, {26, 30, 1, 210}, {27, 31, 3, 210}, {28, 32, 3, 210}, {29, 33, 1, 210}, {20, 22, 1, 211}, {21, 24, 3, 211}, {22, 25, 3, 211}, {23, 27, 3, 211}, {24, 28, 6, 211}, {25, 29, 3, 211}, {26, 31, 1, 211}, {27, 32, 3, 211}, {28, 33, 3, 211}, {29, 34, 1, 211}, {21, 21, 1, 212}, {23, 23, 3, 212}, {24, 24, 3, 212}, {26, 26, 3, 212}, {27, 27, 6, 212}, {28, 28, 3, 212}, {30, 30, 1, 212}, {31, 31, 3, 212}, {32, 32, 3, 212}, {33, 33, 1, 212}, {21, 22, 1, 213}, {23, 24, 3, 213}, {24, 25, 3, 213}, {26, 27, 3, 213}, {27, 28, 6, 213}, {28, 29, 3, 213}, {30, 31, 1, 213}, {31, 32, 3, 213}, {32, 33, 3, 213}, {33, 34, 1, 213}, {22, 22, 1, 214}, {24, 24, 3, 214}, {25, 25, 3, 214}, {27, 27, 3, 214}, {28, 28, 6, 214}, {29, 29, 3, 214}, {31, 31, 1, 214}, {32, 32, 3, 214}, {33, 33, 3, 214}, {34, 34, 1, 214}, {20, 20, 1, 215}, {21, 21, 4, 215}, {22, 22, 4, 215}, {23, 23, 6, 215}, {24, 24, 12, 215}, {25, 25, 6, 215}, {26, 26, 4, 215}, {27, 27, 12, 215}, {28, 28, 12, 215}, {29, 29, 4, 215}, {30, 30, 1, 215}, {31, 31, 4, 215}, {32, 32, 6, 215}, {33, 33, 4, 215}, {34, 34, 1, 215}, {20, 35, 1, 216}, {21, 36, 4, 216}, {22, 37, 4, 216}, {23, 38, 6, 216}, {24, 39, 12, 216}, {25, 40, 6, 216}, {26, 41, 4, 216}, {27, 42, 12, 216}, {28, 43, 12, 216}, {29, 44, 4, 216}, {30, 45, 1, 216}, {31, 46, 4, 216}, {32, 47, 6, 216}, {33, 48, 4, 216}, {34, 49, 1, 216}, {20, 36, 1, 217}, {21, 38, 4, 217}, {22, 39, 4, 217}, {23, 41, 6, 217}, {24, 42, 12, 217}, {25, 43, 6, 217}, {26, 45, 4, 217}, {27, 46, 12, 217}, {28, 47, 12, 217}, {29, 48, 4, 217}, {30, 50, 1, 217}, {31, 51, 4, 217}, {32, 52, 6, 217}, {33, 53, 4, 217}, {34, 54, 1, 217}, {20, 37, 1, 218}, {21, 39, 4, 218}, {22, 40, 4, 218}, {23, 42, 6, 218}, {24, 43, 12, 218}, {25, 44, 6, 218}, {26, 46, 4, 218}, {27, 47, 12, 218}, {28, 48, 12, 218}, {29, 49, 4, 218}, {30, 51, 1, 218}, {31, 52, 4, 218}, {32, 53, 6, 218}, {33, 54, 4, 218}, {34, 55, 1, 218}, {35, 35, 1, 219}, {36, 36, 5, 219}, {37, 37, 5, 219}, {38, 38, 10, 219}, {39, 39, 20, 219}, {40, 40, 10, 219}, {41, 41, 10, 219}, {42, 42, 30, 219}, {43, 43, 30, 219}, {44, 44, 10, 219}, {45, 45, 5, 219}, {46, 46, 20, 219}, {47, 47, 30, 219}, {48, 48, 20, 219}, {49, 49, 5, 219}, {50, 50, 1, 219}, {51, 51, 5, 219}, {52, 52, 10, 219}, {53, 53, 10, 219}, {54, 54, 5, 219}, {55, 55, 1, 219}, {56, 56, 1, 220}, {57, 57, 6, 220}, {58, 58, 6, 220}, {59, 59, 15, 220}, {60, 60, 30, 220}, {61, 61, 15, 220}, {62, 62, 20, 220}, {63, 63, 60, 220}, {64, 64, 60, 220}, {65, 65, 20, 220}, {66, 66, 15, 220}, {67, 67, 60, 220}, {68, 68, 90, 220}, {69, 69, 60, 220}, {70, 70, 15, 220}, {71, 71, 6, 220}, {72, 72, 30, 220}, {73, 73, 60, 220}, {74, 74, 60, 220}, {75, 75, 30, 220}, {76, 76, 6, 220}, {77, 77, 1, 220}, {78, 78, 6, 220}, {79, 79, 15, 220}, {80, 80, 20, 220}, {81, 81, 15, 220}, {82, 82, 6, 220}, {83, 83, 1, 220}, {0, 84, 1, 221}, {1, 85, 1, 222}, {2, 86, 1, 222}, {3, 87, 1, 222}, {1, 88, 1, 223}, {2, 89, 1, 223}, {3, 90, 1, 223}, {1, 89, 1, 224}, {2, 91, 1, 224}, {3, 92, 1, 224}, {1, 90, 1, 225}, {2, 92, 1, 225}, {3, 93, 1, 225}, {4, 85, 1, 226}, {5, 86, 1, 226}, {6, 87, 1, 226}, {5, 85, 1, 227}, {7, 86, 1, 227}, {8, 87, 1, 227}, {6, 85, 1, 228}, {8, 86, 1, 228}, {9, 87, 1, 228}, {4, 88, 1, 229}, {5, 89, 1, 229}, {6, 90, 1, 229}, {4, 89, 1, 230}, {5, 91, 1, 230}, {6, 92, 1, 230}, {4, 90, 1, 231}, {5, 92, 1, 231}, {6, 93, 1, 231}, {5, 88, 1, 232}, {7, 89, 1, 232}, {8, 90, 1, 232}, {5, 89, 1, 233}, {7, 91, 1, 233}, {8, 92, 1, 233}, {5, 90, 1, 234}, {7, 92, 1, 234}, {8, 93, 1, 234}, {6, 88, 1, 235}, {8, 89, 1, 235}, {9, 90, 1, 235}, {6, 89, 1, 236}, {8, 91, 1, 236}, {9, 92, 1, 236}, {6, 90, 1, 237}, {8, 92, 1, 237}, {9, 93, 1, 237}, {4, 88, 1, 238}, {5, 89, 2, 238}, {6, 90, 2, 238}, {7, 91, 1, 238}, {8, 92, 2, 238}, {9, 93, 1, 238}, {4, 94, 1, 239}, {5, 95, 2, 239}, {6, 96, 2, 239}, {7, 97, 1, 239}, {8, 98, 2, 239}, {9, 99, 1, 239}, {4, 95, 1, 240}, {5, 97, 2, 240}, {6, 98, 2, 240}, {7, 100, 1, 240}, {8, 101, 2, 240}, {9, 102, 1, 240}, {4, 96, 1, 241}, {5, 98, 2, 241}, {6, 99, 2, 241}, {7, 101, 1, 241}, {8, 102, 2, 241}, {9, 103, 1, 241}, {10, 88, 1, 242}, {11, 89, 2, 242}, {12, 90, 2, 242}, {13, 91, 1, 242}, {14, 92, 2, 242}, {15, 93, 1, 242}, {11, 88, 1, 243}, {13, 89, 2, 243}, {14, 90, 2, 243}, {16, 91, 1, 243}, {17, 92, 2, 243}, {18, 93, 1, 243}, {12, 88, 1, 244}, {14, 89, 2, 244}, {15, 90, 2, 244}, {17, 91, 1, 244}, {18, 92, 2, 244}, {19, 93, 1, 244}, {10, 94, 1, 245}, {11, 95, 3, 245}, {12, 96, 3, 245}, {13, 97, 3, 245}, {14, 98, 6, 245}, {15, 99, 3, 245}, {16, 100, 1, 245}, {17, 101, 3, 245}, {18, 102, 3, 245}, {19, 103, 1, 245}, {20, 104, 1, 246}, {21, 105, 4, 246}, {22, 106, 4, 246}, {23, 107, 6, 246}, {24, 108, 12, 246}, {25, 109, 6, 246}, {26, 110, 4, 246}, {27, 111, 12, 246}, {28, 112, 12, 246}, {29, 113, 4, 246}, {30, 114, 1, 246}, {31, 115, 4, 246}, {32, 116, 6, 246}, {33, 117, 4, 246}, {34, 118, 1, 246}, {0, 119, 1, 247}, {1, 120, 1, 248}, {2, 121, 1, 248}, {3, 122, 1, 248}, {4, 123, 1, 249}, {5, 124, 2, 249}, {6, 125, 2, 249}, {7, 126, 1, 249}, {8, 127, 2, 249}, {9, 128, 1, 249}, {0, 129, 1, 250}, {84, 84, 1, 251}, {85, 85, 1, 252}, {86, 86, 1, 252}, {87, 87, 1, 252}, {88, 88, 1, 253}, {89, 89, 2, 253}, {90, 90, 2, 253}, {91, 91, 1, 253}, {92, 92, 2, 253}, {93, 93, 1, 253}, {84, 119, 1, 254}, {0, 130, 1, 255}, {0, 131, 1, 256}, {0, 165, 1, 257}, {0, 199, 1, 258}, {0, 215, 1, 259}, {0, 219, 1, 260}, {1, 132, 1, 261}, {2, 133, 1, 261}, {3, 134, 1, 261}, {1, 135, 1, 262}, {2, 136, 1, 262}, {3, 137, 1, 262}, {1, 136, 1, 263}, {2, 138, 1, 263}, {3, 139, 1, 263}, {1, 137, 1, 264}, {2, 139, 1, 264}, {3, 140, 1, 264}, {1, 141, 1, 265}, {2, 142, 1, 265}, {3, 143, 1, 265}, {1, 142, 1, 266}, {2, 144, 1, 266}, {3, 145, 1, 266}, {1, 143, 1, 267}, {2, 145, 1, 267}, {3, 146, 1, 267}, {1, 166, 1, 268}, {2, 167, 1, 268}, {3, 168, 1, 268}, {1, 169, 1, 269}, {2, 170, 1, 269}, {3, 171, 1, 269}, {1, 170, 1, 270}, {2, 172, 1, 270}, {3, 173, 1, 270}, {1, 171, 1, 271}, {2, 173, 1, 271}, {3, 174, 1, 271}, {1, 175, 1, 272}, {2, 176, 1, 272}, {3, 177, 1, 272}, {1, 176, 1, 273}, {2, 178, 1, 273}, {3, 179, 1, 273}, {1, 177, 1, 274}, {2, 179, 1, 274}, {3, 180, 1, 274}, {1, 200, 1, 275}, {2, 201, 1, 275}, {3, 202, 1, 275}, {1, 216, 1, 276}, {2, 217, 1, 276}, {3, 218, 1, 276}, {4, 141, 1, 277}, {5, 142, 1, 277}, {6, 143, 1, 277}, {4, 142, 1, 278}, {5, 144, 1, 278}, {6, 145, 1, 278}, {4, 143, 1, 279}, {5, 145, 1, 279}, {6, 146, 1, 279}, {5, 141, 1, 280}, {7, 142, 1, 280}, {8, 143, 1, 280}, {5, 142, 1, 281}, {7, 144, 1, 281}, {8, 145, 1, 281}, {5, 143, 1, 282}, {7, 145, 1, 282}, {8, 146, 1, 282}, {6, 141, 1, 283}, {8, 142, 1, 283}, {9, 143, 1, 283}, {6, 142, 1, 284}, {8, 144, 1, 284}, {9, 145, 1, 284}, {6, 143, 1, 285}, {8, 145, 1, 285}, {9, 146, 1, 285}, {4, 166, 1, 286}, {5, 167, 1, 286}, {6, 168, 1, 286}, {5, 166, 1, 287}, {7, 167, 1, 287}, {8, 168, 1, 287}, {6, 166, 1, 288}, {8, 167, 1, 288}, {9, 168, 1, 288}, {4, 169, 1, 289}, {5, 170, 2, 289}, {6, 171, 2, 289}, {7, 172, 1, 289}, {8, 173, 2, 289}, {9, 174, 1, 289}, {4, 203, 1, 290}, {5, 204, 2, 290}, {6, 205, 2, 290}, {7, 206, 1, 290}, {8, 207, 2, 290}, {9, 208, 1, 290}, {4, 141, 1, 291}, {5, 142, 2, 291}, {6, 143, 2, 291}, {7, 144, 1, 291}, {8, 145, 2, 291}, {9, 146, 1, 291}, {4, 147, 1, 292}, {5, 148, 1, 292}, {5, 153, 1, 292}, {6, 149, 1, 292}, {6, 159, 1, 292}, {7, 154, 1, 292}, {8, 155, 1, 292}, {8, 160, 1, 292}, {9, 161, 1, 292}, {4, 148, 1, 293}, {5, 150, 1, 293}, {5, 154, 1, 293}, {6, 151, 1, 293}, {6, 160, 1, 293}, {7, 156, 1, 293}, {8, 157, 1, 293}, {8, 162, 1, 293}, {9, 163, 1, 293}, {4, 149, 1, 294}, {5, 151, 1, 294}, {5, 155, 1, 294}, {6, 152, 1, 294}, {6, 161, 1, 294}, {7, 157, 1, 294}, {8, 158, 1, 294}, {8, 163, 1, 294}, {9, 164, 1, 294}, {4, 175, 1, 295}, {5, 176, 2, 295}, {6, 177, 2, 295}, {7, 178, 1, 295}, {8, 179, 2, 295}, {9, 180, 1, 295}, {4, 209, 1, 296}, {5, 210, 2, 296}, {6, 211, 2, 296}, {7, 212, 1, 296}, {8, 213, 2, 296}, {9, 214, 1, 296}, {10, 181, 1, 297}, {11, 182, 2, 297}, {11, 187, 1, 297}, {12, 183, 2, 297}, {12, 193, 1, 297}, {13, 184, 1, 297}, {13, 188, 2, 297}, {14, 185, 2, 297}, {14, 189, 2, 297}, {14, 194, 2, 297}, {15, 186, 1, 297}, {15, 195, 2, 297}, {16, 190, 1, 297}, {17, 191, 2, 297}, {17, 196, 1, 297}, {18, 192, 1, 297}, {18, 197, 2, 297}, {19, 198, 1, 297}, {0, 221, 1, 298}, {0, 222, 1, 299}, {0, 238, 1, 300}, {0, 245, 1, 301}, {1, 223, 1, 302}, {2, 224, 1, 302}, {3, 225, 1, 302}, {1, 239, 1, 303}, {2, 240, 1, 303}, {3, 241, 1, 303}, {84, 131, 1, 304}, {1, 226, 1, 305}, {2, 227, 1, 305}, {3, 228, 1, 305}, {1, 242, 1, 306}, {2, 243, 1, 306}, {3, 244, 1, 306}, {4, 229, 1, 307}, {5, 230, 1, 307}, {5, 232, 1, 307}, {6, 231, 1, 307}, {6, 235, 1, 307}, {7, 233, 1, 307}, {8, 234, 1, 307}, {8, 236, 1, 307}, {9, 237, 1, 307}, {84, 165, 1, 308}, {85, 166, 1, 309}, {86, 167, 1, 309}, {87, 168, 1, 309}, {84, 199, 1, 310}, {0, 247, 1, 311}, {0, 248, 1, 312}, {119, 131, 1, 313}, {0, 251, 1, 314}, {0, 252, 1, 315}, {84, 222, 1, 316}, {131, 131, 1, 317}, {131, 165, 1, 318}, {131, 199, 1, 319}, {165, 165, 1, 320}, {131, 222, 1, 321}, {0, 255, 1, 322}, {0, 256, 1, 323}, {0, 257, 1, 324}, {0, 258, 1, 325}, {0, 259, 1, 326}, {0, 261, 1, 327}, {0, 268, 1, 328}, {0, 275, 1, 329}, {0, 289, 1, 330}, {0, 291, 1, 331}, {0, 295, 1, 332}, {1, 262, 1, 333}, {2, 263, 1, 333}, {3, 264, 1, 333}, {1, 269, 1, 334}, {2, 270, 1, 334}, {3, 271, 1, 334}, {1, 265, 1, 335}, {2, 266, 1, 335}, {3, 267, 1, 335}, {1, 272, 1, 336}, {2, 273, 1, 336}, {3, 274, 1, 336}, {1, 292, 1, 337}, {2, 293, 1, 337}, {3, 294, 1, 337}, {1, 286, 1, 338}, {2, 287, 1, 338}, {3, 288, 1, 338}, {4, 277, 1, 339}, {5, 278, 1, 339}, {5, 280, 1, 339}, {6, 279, 1, 339}, {6, 283, 1, 339}, {7, 281, 1, 339}, {8, 282, 1, 339}, {8, 284, 1, 339}, {9, 285, 1, 339}, {0, 298, 1, 340}, {0, 299, 1, 341}, {0, 300, 1, 342}, {0, 302, 1, 343}, {0, 304, 1, 344}, {0, 305, 1, 345}, {0, 308, 1, 346}, {84, 261, 1, 347}, {0, 311, 1, 348}, {0, 314, 1, 349}}
alpha_scalar_moments = 92
alpha_moment_mapping = {0, 84, 119, 129, 130, 131, 165, 199, 215, 219, 220, 221, 222, 238, 245, 246, 247, 248, 249, 250, 251, 252, 253, 254, 255, 256, 257, 258, 259, 260, 261, 268, 275, 276, 289, 290, 291, 295, 296, 297, 298, 299, 300, 301, 302, 303, 304, 305, 306, 307, 308, 309, 310, 311, 312, 313, 314, 315, 316, 322, 323, 324, 325, 326, 327, 328, 329, 330, 331, 332, 333, 334, 317, 335, 336, 337, 318, 338, 319, 320, 339, 340, 341, 342, 343, 344, 345, 346, 321, 347, 348, 349}
species_coeffs = {4.519763051960941e+00, 4.519856706127980e+00}
moment_coeffs = {8.099418046596800e+01, 8.338120316336097e+00, -2.542126801781352e+01, -1.412422116710977e+01, 2.116327805962941e+02, 3.787430170372613e+01, 9.658767957411564e+01, -5.122004407961030e+01, -8.121329385558730e+01, 2.175264068571535e+00, 2.116158572512681e+00, 2.595224014424486e+01, 4.564779821394853e+01, 5.855188772938018e+01, 3.445392807784360e+01, 1.135609197306244e+00, -8.788186118835306e+01, -4.255234483395811e+00, -1.523339870827960e+01, -1.256520684955144e+01, -1.785773815103301e+01, -1.015567002092473e+01, 5.433909056168259e+00, 1.006653122638772e+00, 2.272890366062008e+02, 1.270667212286063e+02, 1.810227973749686e+02, -1.467593172683667e+02, -2.072613916962895e+02, 5.415045460614190e+00, 2.158178150215249e+01, -9.809631347300089e+01, 3.659871871198468e+00, -2.229555039272224e+01, -2.709669131628737e+01, -2.369808954444046e+01, 7.364469805745573e+01, 8.065129783636559e+01, -3.401352001492021e+01, -5.602411400752632e+01, -3.476905050697032e+00, 1.448855813750994e+02, 1.236068989679418e+02, 4.471005277505436e+01, -7.600046890196866e+01, 1.257475055602334e+01, 4.167585638050548e+01, -3.005420089750148e+01, -4.674517608695703e+00, -7.217400990951051e+00, 5.989875770270755e-01, -1.311827778981185e+01, 3.792881668780269e-01, -9.486985984069175e+01, 2.347307077997844e+01, -1.592335158914495e+00, -3.619372043391268e+01, -1.725015654294231e+01, 5.309295775648723e+00, 1.089462532137035e+02, 1.926902050484483e+02, 1.041391065173061e+02, -1.824883569200830e+02, -1.669949574973541e+02, 7.636889935406639e+00, -1.127561990106330e+02, -4.647608877945283e+01, -3.473826344671977e+01, 9.350236470042204e+01, 1.811218888567137e+02, -9.025961998767370e+01, 4.329132992290046e+01, -8.455752400365954e+00, 1.622320305666547e+01, 1.146467761047821e+02, -5.049737177400496e+01, -6.915497785673584e+01, 1.403846680163742e+01, -2.957246092809797e+01, -3.576130216385457e+01, 2.223629290751941e+01, -1.730599950006405e+01, 1.292422658991607e+02, 6.708516625159051e+01, -1.162994490646558e+02, 5.679032792441695e+01, -3.483056303151363e+01, -6.878636499394829e+00, -2.081684695180593e+01, 5.242569746784060e+00, -3.915547494629284e+01, -1.669919965121465e+01}
