# Supplementary material for: Electronic, Thermal and Mechanical Properties of Carbon and Boron Nitride Holey Graphyne Monolayers
Source: Materials (Basel). 2023 Oct 11;16(20):6642. doi: 10.3390/ma16206642 (PMC10608062; doi:10.3390/ma16206642)
Supplement: Supplementary file 1 [file materials-16-06642-s001.zip › C-HGY.mtp]

MTP
version = 1.1.0
potential_name = MTPCN
scaling = 2.306459894493004e-02
species_count = 1
potential_tag = 
radial_basis_type = RBChebyshev
	min_dist = 1.106822867461774e+00
	max_dist = 3.500000000000000e+00
	radial_basis_size = 8
	radial_funcs_count = 4
	radial_coeffs
		0-0
			{4.506591842443854e-01, 7.866429618051594e-01, 3.816274756811214e-01, 1.597650950034757e-01, 6.639585727646807e-02, -1.838711546940697e-02, -4.366973813755223e-02, -1.676877498842903e-02}
			{2.807177424880440e-01, 2.552781389425597e-01, -7.731764696412778e-01, -1.992389350642610e-01, -2.580271736481708e-01, -2.995715401937863e-01, -1.984410939817902e-01, -1.511046516898740e-01}
			{-5.702637668466641e-02, -7.496260961068282e-03, 4.295749781790340e-01, -7.689328289319468e-01, -3.469992802499640e-01, -2.202185020700517e-01, -2.267447136936892e-01, 2.411609443949279e-02}
			{-4.322927040881655e-02, 6.902475402052395e-02, -1.091654747597705e-01, -3.484216833276333e-01, 8.679601883459213e-01, -2.602426727066638e-01, -7.267648018036973e-02, 1.835457283554628e-01}
alpha_moments_count = 350
alpha_index_basic_count = 130
alpha_index_basic = {{0, 0, 0, 0}, {0, 1, 0, 0}, {0, 0, 1, 0}, {0, 0, 0, 1}, {0, 2, 0, 0}, {0, 1, 1, 0}, {0, 1, 0, 1}, {0, 0, 2, 0}, {0, 0, 1, 1}, {0, 0, 0, 2}, {0, 3, 0, 0}, {0, 2, 1, 0}, {0, 2, 0, 1}, {0, 1, 2, 0}, {0, 1, 1, 1}, {0, 1, 0, 2}, {0, 0, 3, 0}, {0, 0, 2, 1}, {0, 0, 1, 2}, {0, 0, 0, 3}, {0, 4, 0, 0}, {0, 3, 1, 0}, {0, 3, 0, 1}, {0, 2, 2, 0}, {0, 2, 1, 1}, {0, 2, 0, 2}, {0, 1, 3, 0}, {0, 1, 2, 1}, {0, 1, 1, 2}, {0, 1, 0, 3}, {0, 0, 4, 0}, {0, 0, 3, 1}, {0, 0, 2, 2}, {0, 0, 1, 3}, {0, 0, 0, 4}, {0, 5, 0, 0}, {0, 4, 1, 0}, {0, 4, 0, 1}, {0, 3, 2, 0}, {0, 3, 1, 1}, {0, 3, 0, 2}, {0, 2, 3, 0}, {0, 2, 2, 1}, {0, 2, 1, 2}, {0, 2, 0, 3}, {0, 1, 4, 0}, {0, 1, 3, 1}, {0, 1, 2, 2}, {0, 1, 1, 3}, {0, 1, 0, 4}, {0, 0, 5, 0}, {0, 0, 4, 1}, {0, 0, 3, 2}, {0, 0, 2, 3}, {0, 0, 1, 4}, {0, 0, 0, 5}, {0, 6, 0, 0}, {0, 5, 1, 0}, {0, 5, 0, 1}, {0, 4, 2, 0}, {0, 4, 1, 1}, {0, 4, 0, 2}, {0, 3, 3, 0}, {0, 3, 2, 1}, {0, 3, 1, 2}, {0, 3, 0, 3}, {0, 2, 4, 0}, {0, 2, 3, 1}, {0, 2, 2, 2}, {0, 2, 1, 3}, {0, 2, 0, 4}, {0, 1, 5, 0}, {0, 1, 4, 1}, {0, 1, 3, 2}, {0, 1, 2, 3}, {0, 1, 1, 4}, {0, 1, 0, 5}, {0, 0, 6, 0}, {0, 0, 5, 1}, {0, 0, 4, 2}, {0, 0, 3, 3}, {0, 0, 2, 4}, {0, 0, 1, 5}, {0, 0, 0, 6}, {1, 0, 0, 0}, {1, 1, 0, 0}, {1, 0, 1, 0}, {1, 0, 0, 1}, {1, 2, 0, 0}, {1, 1, 1, 0}, {1, 1, 0, 1}, {1, 0, 2, 0}, {1, 0, 1, 1}, {1, 0, 0, 2}, {1, 3, 0, 0}, {1, 2, 1, 0}, {1, 2, 0, 1}, {1, 1, 2, 0}, {1, 1, 1, 1}, {1, 1, 0, 2}, {1, 0, 3, 0}, {1, 0, 2, 1}, {1, 0, 1, 2}, {1, 0, 0, 3}, {1, 4, 0, 0}, {1, 3, 1, 0}, {1, 3, 0, 1}, {1, 2, 2, 0}, {1, 2, 1, 1}, {1, 2, 0, 2}, {1, 1, 3, 0}, {1, 1, 2, 1}, {1, 1, 1, 2}, {1, 1, 0, 3}, {1, 0, 4, 0}, {1, 0, 3, 1}, {1, 0, 2, 2}, {1, 0, 1, 3}, {1, 0, 0, 4}, {2, 0, 0, 0}, {2, 1, 0, 0}, {2, 0, 1, 0}, {2, 0, 0, 1}, {2, 2, 0, 0}, {2, 1, 1, 0}, {2, 1, 0, 1}, {2, 0, 2, 0}, {2, 0, 1, 1}, {2, 0, 0, 2}, {3, 0, 0, 0}}
alpha_index_times_count = 969
alpha_index_times = {{0, 0, 1, 130}, {1, 1, 1, 131}, {2, 2, 1, 131}, {3, 3, 1, 131}, {1, 4, 1, 132}, {2, 5, 1, 132}, {3, 6, 1, 132}, {1, 5, 1, 133}, {2, 7, 1, 133}, {3, 8, 1, 133}, {1, 6, 1, 134}, {2, 8, 1, 134}, {3, 9, 1, 134}, {1, 10, 1, 135}, {2, 11, 1, 135}, {3, 12, 1, 135}, {1, 11, 1, 136}, {2, 13, 1, 136}, {3, 14, 1, 136}, {1, 12, 1, 137}, {2, 14, 1, 137}, {3, 15, 1, 137}, {1, 13, 1, 138}, {2, 16, 1, 138}, {3, 17, 1, 138}, {1, 14, 1, 139}, {2, 17, 1, 139}, {3, 18, 1, 139}, {1, 15, 1, 140}, {2, 18, 1, 140}, {3, 19, 1, 140}, {4, 4, 1, 141}, {5, 5, 1, 141}, {6, 6, 1, 141}, {4, 5, 1, 142}, {5, 7, 1, 142}, {6, 8, 1, 142}, {4, 6, 1, 143}, {5, 8, 1, 143}, {6, 9, 1, 143}, {5, 5, 1, 144}, {7, 7, 1, 144}, {8, 8, 1, 144}, {5, 6, 1, 145}, {7, 8, 1, 145}, {8, 9, 1, 145}, {6, 6, 1, 146}, {8, 8, 1, 146}, {9, 9, 1, 146}, {4, 10, 1, 147}, {5, 11, 1, 147}, {6, 12, 1, 147}, {4, 11, 1, 148}, {5, 13, 1, 148}, {6, 14, 1, 148}, {4, 12, 1, 149}, {5, 14, 1, 149}, {6, 15, 1, 149}, {4, 13, 1, 150}, {5, 16, 1, 150}, {6, 17, 1, 150}, {4, 14, 1, 151}, {5, 17, 1, 151}, {6, 18, 1, 151}, {4, 15, 1, 152}, {5, 18, 1, 152}, {6, 19, 1, 152}, {5, 10, 1, 153}, {7, 11, 1, 153}, {8, 12, 1, 153}, {5, 11, 1, 154}, {7, 13, 1, 154}, {8, 14, 1, 154}, {5, 12, 1, 155}, {7, 14, 1, 155}, {8, 15, 1, 155}, {5, 13, 1, 156}, {7, 16, 1, 156}, {8, 17, 1, 156}, {5, 14, 1, 157}, {7, 17, 1, 157}, {8, 18, 1, 157}, {5, 15, 1, 158}, {7, 18, 1, 158}, {8, 19, 1, 158}, {6, 10, 1, 159}, {8, 11, 1, 159}, {9, 12, 1, 159}, {6, 11, 1, 160}, {8, 13, 1, 160}, {9, 14, 1, 160}, {6, 12, 1, 161}, {8, 14, 1, 161}, {9, 15, 1, 161}, {6, 13, 1, 162}, {8, 16, 1, 162}, {9, 17, 1, 162}, {6, 14, 1, 163}, {8, 17, 1, 163}, {9, 18, 1, 163}, {6, 15, 1, 164}, {8, 18, 1, 164}, {9, 19, 1, 164}, {4, 4, 1, 165}, {5, 5, 2, 165}, {6, 6, 2, 165}, {7, 7, 1, 165}, {8, 8, 2, 165}, {9, 9, 1, 165}, {4, 10, 1, 166}, {5, 11, 2, 166}, {6, 12, 2, 166}, {7, 13, 1, 166}, {8, 14, 2, 166}, {9, 15, 1, 166}, {4, 11, 1, 167}, {5, 13, 2, 167}, {6, 14, 2, 167}, {7, 16, 1, 167}, {8, 17, 2, 167}, {9, 18, 1, 167}, {4, 12, 1, 168}, {5, 14, 2, 168}, {6, 15, 2, 168}, {7, 17, 1, 168}, {8, 18, 2, 168}, {9, 19, 1, 168}, {4, 20, 1, 169}, {5, 21, 2, 169}, {6, 22, 2, 169}, {7, 23, 1, 169}, {8, 24, 2, 169}, {9, 25, 1, 169}, {4, 21, 1, 170}, {5, 23, 2, 170}, {6, 24, 2, 170}, {7, 26, 1, 170}, {8, 27, 2, 170}, {9, 28, 1, 170}, {4, 22, 1, 171}, {5, 24, 2, 171}, {6, 25, 2, 171}, {7, 27, 1, 171}, {8, 28, 2, 171}, {9, 29, 1, 171}, {4, 23, 1, 172}, {5, 26, 2, 172}, {6, 27, 2, 172}, {7, 30, 1, 172}, {8, 31, 2, 172}, {9, 32, 1, 172}, {4, 24, 1, 173}, {5, 27, 2, 173}, {6, 28, 2, 173}, {7, 31, 1, 173}, {8, 32, 2, 173}, {9, 33, 1, 173}, {4, 25, 1, 174}, {5, 28, 2, 174}, {6, 29, 2, 174}, {7, 32, 1, 174}, {8, 33, 2, 174}, {9, 34, 1, 174}, {10, 10, 1, 175}, {11, 11, 2, 175}, {12, 12, 2, 175}, {13, 13, 1, 175}, {14, 14, 2, 175}, {15, 15, 1, 175}, {10, 11, 1, 176}, {11, 13, 2, 176}, {12, 14, 2, 176}, {13, 16, 1, 176}, {14, 17, 2, 176}, {15, 18, 1, 176}, {10, 12, 1, 177}, {11, 14, 2, 177}, {12, 15, 2, 177}, {13, 17, 1, 177}, {14, 18, 2, 177}, {15, 19, 1, 177}, {11, 11, 1, 178}, {13, 13, 2, 178}, {14, 14, 2, 178}, {16, 16, 1, 178}, {17, 17, 2, 178}, {18, 18, 1, 178}, {11, 12, 1, 179}, {13, 14, 2, 179}, {14, 15, 2, 179}, {16, 17, 1, 179}, {17, 18, 2, 179}, {18, 19, 1, 179}, {12, 12, 1, 180}, {14, 14, 2, 180}, {15, 15, 2, 180}, {17, 17, 1, 180}, {18, 18, 2, 180}, {19, 19, 1, 180}, {10, 20, 1, 181}, {11, 21, 2, 181}, {12, 22, 2, 181}, {13, 23, 1, 181}, {14, 24, 2, 181}, {15, 25, 1, 181}, {10, 21, 1, 182}, {11, 23, 2, 182}, {12, 24, 2, 182}, {13, 26, 1, 182}, {14, 27, 2, 182}, {15, 28, 1, 182}, {10, 22, 1, 183}, {11, 24, 2, 183}, {12, 25, 2, 183}, {13, 27, 1, 183}, {14, 28, 2, 183}, {15, 29, 1, 183}, {10, 23, 1, 184}, {11, 26, 2, 184}, {12, 27, 2, 184}, {13, 30, 1, 184}, {14, 31, 2, 184}, {15, 32, 1, 184}, {10, 24, 1, 185}, {11, 27, 2, 185}, {12, 28, 2, 185}, {13, 31, 1, 185}, {14, 32, 2, 185}, {15, 33, 1, 185}, {10, 25, 1, 186}, {11, 28, 2, 186}, {12, 29, 2, 186}, {13, 32, 1, 186}, {14, 33, 2, 186}, {15, 34, 1, 186}, {11, 20, 1, 187}, {13, 21, 2, 187}, {14, 22, 2, 187}, {16, 23, 1, 187}, {17, 24, 2, 187}, {18, 25, 1, 187}, {11, 21, 1, 188}, {13, 23, 2, 188}, {14, 24, 2, 188}, {16, 26, 1, 188}, {17, 27, 2, 188}, {18, 28, 1, 188}, {11, 22, 1, 189}, {13, 24, 2, 189}, {14, 25, 2, 189}, {16, 27, 1, 189}, {17, 28, 2, 189}, {18, 29, 1, 189}, {11, 23, 1, 190}, {13, 26, 2, 190}, {14, 27, 2, 190}, {16, 30, 1, 190}, {17, 31, 2, 190}, {18, 32, 1, 190}, {11, 24, 1, 191}, {13, 27, 2, 191}, {14, 28, 2, 191}, {16, 31, 1, 191}, {17, 32, 2, 191}, {18, 33, 1, 191}, {11, 25, 1, 192}, {13, 28, 2, 192}, {14, 29, 2, 192}, {16, 32, 1, 192}, {17, 33, 2, 192}, {18, 34, 1, 192}, {12, 20, 1, 193}, {14, 21, 2, 193}, {15, 22, 2, 193}, {17, 23, 1, 193}, {18, 24, 2, 193}, {19, 25, 1, 193}, {12, 21, 1, 194}, {14, 23, 2, 194}, {15, 24, 2, 194}, {17, 26, 1, 194}, {18, 27, 2, 194}, {19, 28, 1, 194}, {12, 22, 1, 195}, {14, 24, 2, 195}, {15, 25, 2, 195}, {17, 27, 1, 195}, {18, 28, 2, 195}, {19, 29, 1, 195}, {12, 23, 1, 196}, {14, 26, 2, 196}, {15, 27, 2, 196}, {17, 30, 1, 196}, {18, 31, 2, 196}, {19, 32, 1, 196}, {12, 24, 1, 197}, {14, 27, 2, 197}, {15, 28, 2, 197}, {17, 31, 1, 197}, {18, 32, 2, 197}, {19, 33, 1, 197}, {12, 25, 1, 198}, {14, 28, 2, 198}, {15, 29, 2, 198}, {17, 32, 1, 198}, {18, 33, 2, 198}, {19, 34, 1, 198}, {10, 10, 1, 199}, {11, 11, 3, 199}, {12, 12, 3, 199}, {13, 13, 3, 199}, {14, 14, 6, 199}, {15, 15, 3, 199}, {16, 16, 1, 199}, {17, 17, 3, 199}, {18, 18, 3, 199}, {19, 19, 1, 199}, {10, 20, 1, 200}, {11, 21, 3, 200}, {12, 22, 3, 200}, {13, 23, 3, 200}, {14, 24, 6, 200}, {15, 25, 3, 200}, {16, 26, 1, 200}, {17, 27, 3, 200}, {18, 28, 3, 200}, {19, 29, 1, 200}, {10, 21, 1, 201}, {11, 23, 3, 201}, {12, 24, 3, 201}, {13, 26, 3, 201}, {14, 27, 6, 201}, {15, 28, 3, 201}, {16, 30, 1, 201}, {17, 31, 3, 201}, {18, 32, 3, 201}, {19, 33, 1, 201}, {10, 22, 1, 202}, {11, 24, 3, 202}, {12, 25, 3, 202}, {13, 27, 3, 202}, {14, 28, 6, 202}, {15, 29, 3, 202}, {16, 31, 1, 202}, {17, 32, 3, 202}, {18, 33, 3, 202}, {19, 34, 1, 202}, {10, 35, 1, 203}, {11, 36, 3, 203}, {12, 37, 3, 203}, {13, 38, 3, 203}, {14, 39, 6, 203}, {15, 40, 3, 203}, {16, 41, 1, 203}, {17, 42, 3, 203}, {18, 43, 3, 203}, {19, 44, 1, 203}, {10, 36, 1, 204}, {11, 38, 3, 204}, {12, 39, 3, 204}, {13, 41, 3, 204}, {14, 42, 6, 204}, {15, 43, 3, 204}, {16, 45, 1, 204}, {17, 46, 3, 204}, {18, 47, 3, 204}, {19, 48, 1, 204}, {10, 37, 1, 205}, {11, 39, 3, 205}, {12, 40, 3, 205}, {13, 42, 3, 205}, {14, 43, 6, 205}, {15, 44, 3, 205}, {16, 46, 1, 205}, {17, 47, 3, 205}, {18, 48, 3, 205}, {19, 49, 1, 205}, {10, 38, 1, 206}, {11, 41, 3, 206}, {12, 42, 3, 206}, {13, 45, 3, 206}, {14, 46, 6, 206}, {15, 47, 3, 206}, {16, 50, 1, 206}, {17, 51, 3, 206}, {18, 52, 3, 206}, {19, 53, 1, 206}, {10, 39, 1, 207}, {11, 42, 3, 207}, {12, 43, 3, 207}, {13, 46, 3, 207}, {14, 47, 6, 207}, {15, 48, 3, 207}, {16, 51, 1, 207}, {17, 52, 3, 207}, {18, 53, 3, 207}, {19, 54, 1, 207}, {10, 40, 1, 208}, {11, 43, 3, 208}, {12, 44, 3, 208}, {13, 47, 3, 208}, {14, 48, 6, 208}, {15, 49, 3, 208}, {16, 52, 1, 208}, {17, 53, 3, 208}, {18, 54, 3, 208}, {19, 55, 1, 208}, {20, 20, 1, 209}, {21, 21, 3, 209}, {22, 22, 3, 209}, {23, 23, 3, 209}, {24, 24, 6, 209}, {25, 25, 3, 209}, {26, 26, 1, 209}, {27, 27, 3, 209}, {28, 28, 3, 209}, {29, 29, 1, 209}, {20, 21, 1, 210}, {21, 23, 3, 210}, {22, 24, 3, 210}, {23, 26, 3, 210}, {24, 27, 6, 210}, {25, 28, 3, 210}, {26, 30, 1, 210}, {27, 31, 3, 210}, {28, 32, 3, 210}, {29, 33, 1, 210}, {20, 22, 1, 211}, {21, 24, 3, 211}, {22, 25, 3, 211}, {23, 27, 3, 211}, {24, 28, 6, 211}, {25, 29, 3, 211}, {26, 31, 1, 211}, {27, 32, 3, 211}, {28, 33, 3, 211}, {29, 34, 1, 211}, {21, 21, 1, 212}, {23, 23, 3, 212}, {24, 24, 3, 212}, {26, 26, 3, 212}, {27, 27, 6, 212}, {28, 28, 3, 212}, {30, 30, 1, 212}, {31, 31, 3, 212}, {32, 32, 3, 212}, {33, 33, 1, 212}, {21, 22, 1, 213}, {23, 24, 3, 213}, {24, 25, 3, 213}, {26, 27, 3, 213}, {27, 28, 6, 213}, {28, 29, 3, 213}, {30, 31, 1, 213}, {31, 32, 3, 213}, {32, 33, 3, 213}, {33, 34, 1, 213}, {22, 22, 1, 214}, {24, 24, 3, 214}, {25, 25, 3, 214}, {27, 27, 3, 214}, {28, 28, 6, 214}, {29, 29, 3, 214}, {31, 31, 1, 214}, {32, 32, 3, 214}, {33, 33, 3, 214}, {34, 34, 1, 214}, {20, 20, 1, 215}, {21, 21, 4, 215}, {22, 22, 4, 215}, {23, 23, 6, 215}, {24, 24, 12, 215}, {25, 25, 6, 215}, {26, 26, 4, 215}, {27, 27, 12, 215}, {28, 28, 12, 215}, {29, 29, 4, 215}, {30, 30, 1, 215}, {31, 31, 4, 215}, {32, 32, 6, 215}, {33, 33, 4, 215}, {34, 34, 1, 215}, {20, 35, 1, 216}, {21, 36, 4, 216}, {22, 37, 4, 216}, {23, 38, 6, 216}, {24, 39, 12, 216}, {25, 40, 6, 216}, {26, 41, 4, 216}, {27, 42, 12, 216}, {28, 43, 12, 216}, {29, 44, 4, 216}, {30, 45, 1, 216}, {31, 46, 4, 216}, {32, 47, 6, 216}, {33, 48, 4, 216}, {34, 49, 1, 216}, {20, 36, 1, 217}, {21, 38, 4, 217}, {22, 39, 4, 217}, {23, 41, 6, 217}, {24, 42, 12, 217}, {25, 43, 6, 217}, {26, 45, 4, 217}, {27, 46, 12, 217}, {28, 47, 12, 217}, {29, 48, 4, 217}, {30, 50, 1, 217}, {31, 51, 4, 217}, {32, 52, 6, 217}, {33, 53, 4, 217}, {34, 54, 1, 217}, {20, 37, 1, 218}, {21, 39, 4, 218}, {22, 40, 4, 218}, {23, 42, 6, 218}, {24, 43, 12, 218}, {25, 44, 6, 218}, {26, 46, 4, 218}, {27, 47, 12, 218}, {28, 48, 12, 218}, {29, 49, 4, 218}, {30, 51, 1, 218}, {31, 52, 4, 218}, {32, 53, 6, 218}, {33, 54, 4, 218}, {34, 55, 1, 218}, {35, 35, 1, 219}, {36, 36, 5, 219}, {37, 37, 5, 219}, {38, 38, 10, 219}, {39, 39, 20, 219}, {40, 40, 10, 219}, {41, 41, 10, 219}, {42, 42, 30, 219}, {43, 43, 30, 219}, {44, 44, 10, 219}, {45, 45, 5, 219}, {46, 46, 20, 219}, {47, 47, 30, 219}, {48, 48, 20, 219}, {49, 49, 5, 219}, {50, 50, 1, 219}, {51, 51, 5, 219}, {52, 52, 10, 219}, {53, 53, 10, 219}, {54, 54, 5, 219}, {55, 55, 1, 219}, {56, 56, 1, 220}, {57, 57, 6, 220}, {58, 58, 6, 220}, {59, 59, 15, 220}, {60, 60, 30, 220}, {61, 61, 15, 220}, {62, 62, 20, 220}, {63, 63, 60, 220}, {64, 64, 60, 220}, {65, 65, 20, 220}, {66, 66, 15, 220}, {67, 67, 60, 220}, {68, 68, 90, 220}, {69, 69, 60, 220}, {70, 70, 15, 220}, {71, 71, 6, 220}, {72, 72, 30, 220}, {73, 73, 60, 220}, {74, 74, 60, 220}, {75, 75, 30, 220}, {76, 76, 6, 220}, {77, 77, 1, 220}, {78, 78, 6, 220}, {79, 79, 15, 220}, {80, 80, 20, 220}, {81, 81, 15, 220}, {82, 82, 6, 220}, {83, 83, 1, 220}, {0, 84, 1, 221}, {1, 85, 1, 222}, {2, 86, 1, 222}, {3, 87, 1, 222}, {1, 88, 1, 223}, {2, 89, 1, 223}, {3, 90, 1, 223}, {1, 89, 1, 224}, {2, 91, 1, 224}, {3, 92, 1, 224}, {1, 90, 1, 225}, {2, 92, 1, 225}, {3, 93, 1, 225}, {4, 85, 1, 226}, {5, 86, 1, 226}, {6, 87, 1, 226}, {5, 85, 1, 227}, {7, 86, 1, 227}, {8, 87, 1, 227}, {6, 85, 1, 228}, {8, 86, 1, 228}, {9, 87, 1, 228}, {4, 88, 1, 229}, {5, 89, 1, 229}, {6, 90, 1, 229}, {4, 89, 1, 230}, {5, 91, 1, 230}, {6, 92, 1, 230}, {4, 90, 1, 231}, {5, 92, 1, 231}, {6, 93, 1, 231}, {5, 88, 1, 232}, {7, 89, 1, 232}, {8, 90, 1, 232}, {5, 89, 1, 233}, {7, 91, 1, 233}, {8, 92, 1, 233}, {5, 90, 1, 234}, {7, 92, 1, 234}, {8, 93, 1, 234}, {6, 88, 1, 235}, {8, 89, 1, 235}, {9, 90, 1, 235}, {6, 89, 1, 236}, {8, 91, 1, 236}, {9, 92, 1, 236}, {6, 90, 1, 237}, {8, 92, 1, 237}, {9, 93, 1, 237}, {4, 88, 1, 238}, {5, 89, 2, 238}, {6, 90, 2, 238}, {7, 91, 1, 238}, {8, 92, 2, 238}, {9, 93, 1, 238}, {4, 94, 1, 239}, {5, 95, 2, 239}, {6, 96, 2, 239}, {7, 97, 1, 239}, {8, 98, 2, 239}, {9, 99, 1, 239}, {4, 95, 1, 240}, {5, 97, 2, 240}, {6, 98, 2, 240}, {7, 100, 1, 240}, {8, 101, 2, 240}, {9, 102, 1, 240}, {4, 96, 1, 241}, {5, 98, 2, 241}, {6, 99, 2, 241}, {7, 101, 1, 241}, {8, 102, 2, 241}, {9, 103, 1, 241}, {10, 88, 1, 242}, {11, 89, 2, 242}, {12, 90, 2, 242}, {13, 91, 1, 242}, {14, 92, 2, 242}, {15, 93, 1, 242}, {11, 88, 1, 243}, {13, 89, 2, 243}, {14, 90, 2, 243}, {16, 91, 1, 243}, {17, 92, 2, 243}, {18, 93, 1, 243}, {12, 88, 1, 244}, {14, 89, 2, 244}, {15, 90, 2, 244}, {17, 91, 1, 244}, {18, 92, 2, 244}, {19, 93, 1, 244}, {10, 94, 1, 245}, {11, 95, 3, 245}, {12, 96, 3, 245}, {13, 97, 3, 245}, {14, 98, 6, 245}, {15, 99, 3, 245}, {16, 100, 1, 245}, {17, 101, 3, 245}, {18, 102, 3, 245}, {19, 103, 1, 245}, {20, 104, 1, 246}, {21, 105, 4, 246}, {22, 106, 4, 246}, {23, 107, 6, 246}, {24, 108, 12, 246}, {25, 109, 6, 246}, {26, 110, 4, 246}, {27, 111, 12, 246}, {28, 112, 12, 246}, {29, 113, 4, 246}, {30, 114, 1, 246}, {31, 115, 4, 246}, {32, 116, 6, 246}, {33, 117, 4, 246}, {34, 118, 1, 246}, {0, 119, 1, 247}, {1, 120, 1, 248}, {2, 121, 1, 248}, {3, 122, 1, 248}, {4, 123, 1, 249}, {5, 124, 2, 249}, {6, 125, 2, 249}, {7, 126, 1, 249}, {8, 127, 2, 249}, {9, 128, 1, 249}, {0, 129, 1, 250}, {84, 84, 1, 251}, {85, 85, 1, 252}, {86, 86, 1, 252}, {87, 87, 1, 252}, {88, 88, 1, 253}, {89, 89, 2, 253}, {90, 90, 2, 253}, {91, 91, 1, 253}, {92, 92, 2, 253}, {93, 93, 1, 253}, {84, 119, 1, 254}, {0, 130, 1, 255}, {0, 131, 1, 256}, {0, 165, 1, 257}, {0, 199, 1, 258}, {0, 215, 1, 259}, {0, 219, 1, 260}, {1, 132, 1, 261}, {2, 133, 1, 261}, {3, 134, 1, 261}, {1, 135, 1, 262}, {2, 136, 1, 262}, {3, 137, 1, 262}, {1, 136, 1, 263}, {2, 138, 1, 263}, {3, 139, 1, 263}, {1, 137, 1, 264}, {2, 139, 1, 264}, {3, 140, 1, 264}, {1, 141, 1, 265}, {2, 142, 1, 265}, {3, 143, 1, 265}, {1, 142, 1, 266}, {2, 144, 1, 266}, {3, 145, 1, 266}, {1, 143, 1, 267}, {2, 145, 1, 267}, {3, 146, 1, 267}, {1, 166, 1, 268}, {2, 167, 1, 268}, {3, 168, 1, 268}, {1, 169, 1, 269}, {2, 170, 1, 269}, {3, 171, 1, 269}, {1, 170, 1, 270}, {2, 172, 1, 270}, {3, 173, 1, 270}, {1, 171, 1, 271}, {2, 173, 1, 271}, {3, 174, 1, 271}, {1, 175, 1, 272}, {2, 176, 1, 272}, {3, 177, 1, 272}, {1, 176, 1, 273}, {2, 178, 1, 273}, {3, 179, 1, 273}, {1, 177, 1, 274}, {2, 179, 1, 274}, {3, 180, 1, 274}, {1, 200, 1, 275}, {2, 201, 1, 275}, {3, 202, 1, 275}, {1, 216, 1, 276}, {2, 217, 1, 276}, {3, 218, 1, 276}, {4, 141, 1, 277}, {5, 142, 1, 277}, {6, 143, 1, 277}, {4, 142, 1, 278}, {5, 144, 1, 278}, {6, 145, 1, 278}, {4, 143, 1, 279}, {5, 145, 1, 279}, {6, 146, 1, 279}, {5, 141, 1, 280}, {7, 142, 1, 280}, {8, 143, 1, 280}, {5, 142, 1, 281}, {7, 144, 1, 281}, {8, 145, 1, 281}, {5, 143, 1, 282}, {7, 145, 1, 282}, {8, 146, 1, 282}, {6, 141, 1, 283}, {8, 142, 1, 283}, {9, 143, 1, 283}, {6, 142, 1, 284}, {8, 144, 1, 284}, {9, 145, 1, 284}, {6, 143, 1, 285}, {8, 145, 1, 285}, {9, 146, 1, 285}, {4, 166, 1, 286}, {5, 167, 1, 286}, {6, 168, 1, 286}, {5, 166, 1, 287}, {7, 167, 1, 287}, {8, 168, 1, 287}, {6, 166, 1, 288}, {8, 167, 1, 288}, {9, 168, 1, 288}, {4, 169, 1, 289}, {5, 170, 2, 289}, {6, 171, 2, 289}, {7, 172, 1, 289}, {8, 173, 2, 289}, {9, 174, 1, 289}, {4, 203, 1, 290}, {5, 204, 2, 290}, {6, 205, 2, 290}, {7, 206, 1, 290}, {8, 207, 2, 290}, {9, 208, 1, 290}, {4, 141, 1, 291}, {5, 142, 2, 291}, {6, 143, 2, 291}, {7, 144, 1, 291}, {8, 145, 2, 291}, {9, 146, 1, 291}, {4, 147, 1, 292}, {5, 148, 1, 292}, {5, 153, 1, 292}, {6, 149, 1, 292}, {6, 159, 1, 292}, {7, 154, 1, 292}, {8, 155, 1, 292}, {8, 160, 1, 292}, {9, 161, 1, 292}, {4, 148, 1, 293}, {5, 150, 1, 293}, {5, 154, 1, 293}, {6, 151, 1, 293}, {6, 160, 1, 293}, {7, 156, 1, 293}, {8, 157, 1, 293}, {8, 162, 1, 293}, {9, 163, 1, 293}, {4, 149, 1, 294}, {5, 151, 1, 294}, {5, 155, 1, 294}, {6, 152, 1, 294}, {6, 161, 1, 294}, {7, 157, 1, 294}, {8, 158, 1, 294}, {8, 163, 1, 294}, {9, 164, 1, 294}, {4, 175, 1, 295}, {5, 176, 2, 295}, {6, 177, 2, 295}, {7, 178, 1, 295}, {8, 179, 2, 295}, {9, 180, 1, 295}, {4, 209, 1, 296}, {5, 210, 2, 296}, {6, 211, 2, 296}, {7, 212, 1, 296}, {8, 213, 2, 296}, {9, 214, 1, 296}, {10, 181, 1, 297}, {11, 182, 2, 297}, {11, 187, 1, 297}, {12, 183, 2, 297}, {12, 193, 1, 297}, {13, 184, 1, 297}, {13, 188, 2, 297}, {14, 185, 2, 297}, {14, 189, 2, 297}, {14, 194, 2, 297}, {15, 186, 1, 297}, {15, 195, 2, 297}, {16, 190, 1, 297}, {17, 191, 2, 297}, {17, 196, 1, 297}, {18, 192, 1, 297}, {18, 197, 2, 297}, {19, 198, 1, 297}, {0, 221, 1, 298}, {0, 222, 1, 299}, {0, 238, 1, 300}, {0, 245, 1, 301}, {1, 223, 1, 302}, {2, 224, 1, 302}, {3, 225, 1, 302}, {1, 239, 1, 303}, {2, 240, 1, 303}, {3, 241, 1, 303}, {84, 131, 1, 304}, {1, 226, 1, 305}, {2, 227, 1, 305}, {3, 228, 1, 305}, {1, 242, 1, 306}, {2, 243, 1, 306}, {3, 244, 1, 306}, {4, 229, 1, 307}, {5, 230, 1, 307}, {5, 232, 1, 307}, {6, 231, 1, 307}, {6, 235, 1, 307}, {7, 233, 1, 307}, {8, 234, 1, 307}, {8, 236, 1, 307}, {9, 237, 1, 307}, {84, 165, 1, 308}, {85, 166, 1, 309}, {86, 167, 1, 309}, {87, 168, 1, 309}, {84, 199, 1, 310}, {0, 247, 1, 311}, {0, 248, 1, 312}, {119, 131, 1, 313}, {0, 251, 1, 314}, {0, 252, 1, 315}, {84, 222, 1, 316}, {131, 131, 1, 317}, {131, 165, 1, 318}, {131, 199, 1, 319}, {165, 165, 1, 320}, {131, 222, 1, 321}, {0, 255, 1, 322}, {0, 256, 1, 323}, {0, 257, 1, 324}, {0, 258, 1, 325}, {0, 259, 1, 326}, {0, 261, 1, 327}, {0, 268, 1, 328}, {0, 275, 1, 329}, {0, 289, 1, 330}, {0, 291, 1, 331}, {0, 295, 1, 332}, {1, 262, 1, 333}, {2, 263, 1, 333}, {3, 264, 1, 333}, {1, 269, 1, 334}, {2, 270, 1, 334}, {3, 271, 1, 334}, {1, 265, 1, 335}, {2, 266, 1, 335}, {3, 267, 1, 335}, {1, 272, 1, 336}, {2, 273, 1, 336}, {3, 274, 1, 336}, {1, 292, 1, 337}, {2, 293, 1, 337}, {3, 294, 1, 337}, {1, 286, 1, 338}, {2, 287, 1, 338}, {3, 288, 1, 338}, {4, 277, 1, 339}, {5, 278, 1, 339}, {5, 280, 1, 339}, {6, 279, 1, 339}, {6, 283, 1, 339}, {7, 281, 1, 339}, {8, 282, 1, 339}, {8, 284, 1, 339}, {9, 285, 1, 339}, {0, 298, 1, 340}, {0, 299, 1, 341}, {0, 300, 1, 342}, {0, 302, 1, 343}, {0, 304, 1, 344}, {0, 305, 1, 345}, {0, 308, 1, 346}, {84, 261, 1, 347}, {0, 311, 1, 348}, {0, 314, 1, 349}}
alpha_scalar_moments = 92
alpha_moment_mapping = {0, 84, 119, 129, 130, 131, 165, 199, 215, 219, 220, 221, 222, 238, 245, 246, 247, 248, 249, 250, 251, 252, 253, 254, 255, 256, 257, 258, 259, 260, 261, 268, 275, 276, 289, 290, 291, 295, 296, 297, 298, 299, 300, 301, 302, 303, 304, 305, 306, 307, 308, 309, 310, 311, 312, 313, 314, 315, 316, 322, 323, 324, 325, 326, 327, 328, 329, 330, 331, 332, 333, 334, 317, 335, 336, 337, 318, 338, 319, 320, 339, 340, 341, 342, 343, 344, 345, 346, 321, 347, 348, 349}
species_coeffs = {-6.635846495837451e+00}
moment_coeffs = {-6.858803109493664e+01, -1.158072993408475e+01, -1.602930262928308e+01, 7.095777225647695e+00, 7.092888707974063e+03, 2.387711830843602e+03, 1.140071519503290e+03, -6.761054408190125e+02, 1.169127313865844e+04, 1.929324558640484e+03, -5.373105993572151e+03, -1.762479867313424e+03, 1.241164660858234e+02, -9.206403834883553e+02, 3.735345128263796e+02, -2.776667450355405e+02, -1.472839090047565e+03, 3.330831053901279e+02, -2.287863801322437e+02, -3.691134458622490e+01, 2.358038397200774e+02, -6.430389244631881e+01, 1.703444312259819e+01, 1.700175632600545e+02, -3.870410973311994e+04, 9.627398720504277e+04, 1.059496100349615e+05, -2.024357896282314e+04, -6.494383671170063e+04, -1.773686654055452e+05, -2.824635020968158e+05, 1.504813414262749e+05, -2.174245952235033e+05, 2.049139241019767e+05, 6.205443597593177e+04, -4.894318336517150e+04, 1.519795835849979e+04, 2.874700645882339e+04, -8.508842159571729e+04, -1.579809103461548e+05, -1.302595873468585e+04, 2.329913281918531e+04, 1.499136069147255e+03, -1.932361734547084e+04, 1.078236551145383e+04, -1.043581653570838e+04, 1.109567677229270e+04, 5.968341768857616e+04, -5.748510015502428e+04, -1.827662332172547e+04, -6.081870401075655e+03, -1.160050489978569e+04, 1.530871778996687e+03, 2.191388220882439e+04, 3.947810310998896e+04, 1.258231986519176e+04, -1.309390695435827e+03, 3.029815238355345e+03, 2.278437418728751e+03, -4.808750394045098e+03, -2.401722241530574e+03, -7.210840506862435e+03, -3.708487880874377e+02, -1.141139379814778e+04, 1.792467061030234e+03, 1.043649530334536e+04, 1.485003150747762e+03, -6.477842356326109e+03, -1.045124938340902e+04, 1.050980102757482e+04, 2.465828242420539e+03, 1.073585043208599e+03, -1.923150316228373e+03, 3.650275215899394e+03, 4.645318385977716e+03, 1.204661274964435e+04, 1.820992386012024e+03, 1.079030120835026e+04, 2.977683337197342e+03, -4.933281351017951e+03, -9.992257745587627e+03, -3.762628429106907e+04, -3.851286322232752e+04, -1.623397545971955e+04, 2.769888502008026e+04, -3.036579794838165e+04, -2.651336750097688e+04, -6.261553507236368e+04, -7.128956384147347e+04, -3.067347354768187e+03, 3.758288096470926e+04, 1.261317637429232e+05}
