# Supplementary material for: Electronic, Thermal and Mechanical Properties of Carbon and Boron Nitride Holey Graphyne Monolayers
Source: Materials (Basel). 2023 Oct 11;16(20):6642. doi: 10.3390/ma16206642 (PMC10608062; doi:10.3390/ma16206642)
Supplement: Supplementary file 1 [file materials-16-06642-s001.zip › LAMMPS-BN-HGY.xyz]

0.000000000 21.936659000 xlo xhi
0.000000000 18.997686000 ylo yhi
0.000000000 15.000000000 zlo zhi

96 atoms

2 atom types

Masses

1 10.811
2 14.0067

Atoms

     1     1          6.67795000          0.60268000          7.50000000
     2     1         12.16227000         10.10152000          7.50000000
     3     1         17.64628000          0.60268000          7.50000000
     4     1          1.19394000         10.10152000          7.50000000
     5     1          2.65559000          3.41073000          7.50000000
     6     1          8.13991000         12.90957000          7.50000000
     7     1         13.62392000          3.41073000          7.50000000
     8     1         19.10823000         12.90957000          7.50000000
     9     1          9.76105000          8.89942000          7.50000000
    10     1         15.24536000         18.39827000          7.50000000
    11     1         20.72938000          8.89942000          7.50000000
    12     1          4.27703000         18.39827000          7.50000000
    13     1         13.78339000          6.09138000          7.50000000
    14     1         19.26770000         15.59023000          7.50000000
    15     1          2.81506000          6.09138000          7.50000000
    16     1          8.29937000         15.59023000          7.50000000
    17     1          9.34050000          4.01171000          7.50000000
    18     1         14.82481000         13.51055000          7.50000000
    19     1         20.30883000          4.01171000          7.50000000
    20     1          3.85648000         13.51055000          7.50000000
    21     1          7.09859000          5.49022000          7.50000000
    22     1         12.58290000         14.98906000          7.50000000
    23     1         18.06692000          5.49022000          7.50000000
    24     1          1.61457000         14.98906000          7.50000000
    25     1          4.76635000          4.48994000          7.50000000
    26     1         10.25066000         13.98878000          7.50000000
    27     1         15.73468000          4.48994000          7.50000000
    28     1         21.21899000         13.98878000          7.50000000
    29     1          4.68792000          1.89105000          7.50000000
    30     1         10.17224000         11.38989000          7.50000000
    31     1         15.65625000          1.89105000          7.50000000
    32     1         21.14056000         11.38989000          7.50000000
    33     1          6.97785000          3.12261000          7.50000000
    34     1         12.46217000         12.62145000          7.50000000
    35     1         17.94618000          3.12261000          7.50000000
    36     1          1.49384000         12.62145000          7.50000000
    37     1          9.46101000          6.37945000          7.50000000
    38     1         14.94533000         15.87830000          7.50000000
    39     1         20.42934000          6.37945000          7.50000000
    40     1          3.97700000         15.87830000          7.50000000
    41     1         11.75101000          7.61099000          7.50000000
    42     1         17.23532000         17.10983000          7.50000000
    43     1          0.78268000          7.61099000          7.50000000
    44     1          6.26699000         17.10983000          7.50000000
    45     1         11.67262000          5.01211000          7.50000000
    46     1         17.15693000         14.51096000          7.50000000
    47     1          0.70429000          5.01211000          7.50000000
    48     1          6.18860000         14.51096000          7.50000000
    49     2          4.00521000          0.65703000          7.50000000
    50     2          9.48953000         10.15588000          7.50000000
    51     2         14.97354000          0.65703000          7.50000000
    52     2         20.45786000         10.15588000          7.50000000
    53     2          4.03883000          5.69808000          7.50000000
    54     2          9.52315000         15.19693000          7.50000000
    55     2         15.00716000          5.69808000          7.50000000
    56     2         20.49148000         15.19693000          7.50000000
    57     2         12.43362000          8.84506000          7.50000000
    58     2         17.91794000         18.34390000          7.50000000
    59     2          1.46529000          8.84506000          7.50000000
    60     2          6.94961000         18.34390000          7.50000000
    61     2         12.40010000          3.80394000          7.50000000
    62     2         17.88441000         13.30278000          7.50000000
    63     2          1.43177000          3.80394000          7.50000000
    64     2          6.91608000         13.30278000          7.50000000
    65     2          8.38791000          3.14859000          7.50000000
    66     2         13.87223000         12.64744000          7.50000000
    67     2         19.35624000          3.14859000          7.50000000
    68     2          2.90390000         12.64744000          7.50000000
    69     2          8.05096000          6.35355000          7.50000000
    70     2         13.53527000         15.85240000          7.50000000
    71     2         19.01929000          6.35355000          7.50000000
    72     2          2.56694000         15.85240000          7.50000000
    73     2          4.03366000          3.18886000          7.50000000
    74     2          9.51797000         12.68770000          7.50000000
    75     2         15.00199000          3.18886000          7.50000000
    76     2         20.48630000         12.68770000          7.50000000
    77     2          6.18105000          1.90706000          7.50000000
    78     2         11.66537000         11.40591000          7.50000000
    79     2         17.14938000          1.90706000          7.50000000
    80     2          0.69704000         11.40591000          7.50000000
    81     2          6.21742000          4.40767000          7.50000000
    82     2         11.70173000         13.90651000          7.50000000
    83     2         17.18574000          4.40767000          7.50000000
    84     2          0.73340000         13.90651000          7.50000000
    85     2         10.22152000          5.09439000          7.50000000
    86     2         15.70584000         14.59324000          7.50000000
    87     2         21.18985000          5.09439000          7.50000000
    88     2          4.73751000         14.59324000          7.50000000
    89     2         10.25785000          7.59499000          7.50000000
    90     2         15.74216000         17.09383000          7.50000000
    91     2         21.22618000          7.59499000          7.50000000
    92     2          4.77383000         17.09383000          7.50000000
    93     2         12.40529000          6.31321000          7.50000000
    94     2         17.88960000         15.81205000          7.50000000
    95     2          1.43696000          6.31321000          7.50000000
    96     2          6.92128000         15.81205000          7.50000000
