# Supplementary material for: Electronic, Thermal and Mechanical Properties of Carbon and Boron Nitride Holey Graphyne Monolayers
Source: Materials (Basel). 2023 Oct 11;16(20):6642. doi: 10.3390/ma16206642 (PMC10608062; doi:10.3390/ma16206642)
Supplement: Supplementary file 1 [file materials-16-06642-s001.zip › LAMMPS-C-HGY.xyz]

0.000000000 21.690865000 xlo xhi
0.000000000 18.784740000 ylo yhi
0.000000000 15.000000000 zlo zhi

96 atoms

1 atom types

Masses

1 12.0107

Atoms

     1     1          4.10317000          0.61526000          7.50000000
     2     1          9.52637000         10.00763000          7.50000000
     3     1         14.94861000          0.61526000          7.50000000
     4     1         20.37180000         10.00763000          7.50000000
     5     1          6.72921000          0.61512000          7.50000000
     6     1         12.15241000         10.00749000          7.50000000
     7     1         17.57464000          0.61512000          7.50000000
     8     1          1.30698000         10.00749000          7.50000000
     9     1          2.58008000          3.25422000          7.50000000
    10     1          8.00328000         12.64659000          7.50000000
    11     1         13.42551000          3.25422000          7.50000000
    12     1         18.84871000         12.64659000          7.50000000
    13     1          3.89265000          5.52811000          7.50000000
    14     1          9.31584000         14.92048000          7.50000000
    15     1         14.73808000          5.52811000          7.50000000
    16     1         20.16128000         14.92048000          7.50000000
    17     1          9.52605000          8.78055000          7.50000000
    18     1         14.94924000         18.17292000          7.50000000
    19     1         20.37148000          8.78055000          7.50000000
    20     1          4.10381000         18.17292000          7.50000000
    21     1         12.15201000          8.78034000          7.50000000
    22     1         17.57521000         18.17272000          7.50000000
    23     1          1.30658000          8.78034000          7.50000000
    24     1          6.72978000         18.17272000          7.50000000
    25     1         13.67477000          6.14049000          7.50000000
    26     1         19.09796000         15.53286000          7.50000000
    27     1          2.82934000          6.14049000          7.50000000
    28     1          8.25253000         15.53286000          7.50000000
    29     1         12.36263000          3.86748000          7.50000000
    30     1         17.78583000         13.25985000          7.50000000
    31     1          1.51720000          3.86748000          7.50000000
    32     1          6.94040000         13.25985000          7.50000000
    33     1          9.31444000          3.86798000          7.50000000
    34     1         14.73764000         13.26035000          7.50000000
    35     1         20.15988000          3.86798000          7.50000000
    36     1          3.89221000         13.26035000          7.50000000
    37     1          8.25230000          3.25360000          7.50000000
    38     1         13.67550000         12.64597000          7.50000000
    39     1         19.09773000          3.25360000          7.50000000
    40     1          2.83006000         12.64597000          7.50000000
    41     1          6.94038000          5.52790000          7.50000000
    42     1         12.36357000         14.92027000          7.50000000
    43     1         17.78581000          5.52790000          7.50000000
    44     1          1.51814000         14.92027000          7.50000000
    45     1          8.00261000          6.14221000          7.50000000
    46     1         13.42580000         15.53458000          7.50000000
    47     1         18.84804000          6.14221000          7.50000000
    48     1          2.58037000         15.53458000          7.50000000
    49     1          4.71795000          4.38060000          7.50000000
    50     1         10.14115000         13.77297000          7.50000000
    51     1         15.56338000          4.38060000          7.50000000
    52     1         20.98658000         13.77297000          7.50000000
    53     1          3.98647000          3.11362000          7.50000000
    54     1          9.40967000         12.50599000          7.50000000
    55     1         14.83191000          3.11362000          7.50000000
    56     1         20.25510000         12.50599000          7.50000000
    57     1          4.68466000          1.90349000          7.50000000
    58     1         10.10785000         11.29586000          7.50000000
    59     1         15.53009000          1.90349000          7.50000000
    60     1         20.95328000         11.29586000          7.50000000
    61     1          6.14766000          1.90324000          7.50000000
    62     1         11.57085000         11.29561000          7.50000000
    63     1         16.99309000          1.90324000          7.50000000
    64     1          0.72542000         11.29561000          7.50000000
    65     1          6.84608000          3.11315000          7.50000000
    66     1         12.26927000         12.50552000          7.50000000
    67     1         17.69151000          3.11315000          7.50000000
    68     1          1.42384000         12.50552000          7.50000000
    69     1          6.11491000          4.38058000          7.50000000
    70     1         11.53811000         13.77295000          7.50000000
    71     1         16.96034000          4.38058000          7.50000000
    72     1          0.69267000         13.77295000          7.50000000
    73     1         10.14008000          5.01512000          7.50000000
    74     1         15.56328000         14.40749000          7.50000000
    75     1         20.98551000          5.01512000          7.50000000
    76     1          4.71785000         14.40749000          7.50000000
    77     1          9.40898000          6.28254000          7.50000000
    78     1         14.83217000         15.67491000          7.50000000
    79     1         20.25441000          6.28254000          7.50000000
    80     1          3.98674000         15.67491000          7.50000000
    81     1         10.10759000          7.49225000          7.50000000
    82     1         15.53078000         16.88462000          7.50000000
    83     1         20.95302000          7.49225000          7.50000000
    84     1          4.68535000         16.88462000          7.50000000
    85     1         11.57059000          7.49205000          7.50000000
    86     1         16.99379000         16.88442000          7.50000000
    87     1          0.72516000          7.49205000          7.50000000
    88     1          6.14835000         16.88442000          7.50000000
    89     1         12.26865000          6.28192000          7.50000000
    90     1         17.69184000         15.67429000          7.50000000
    91     1          1.42321000          6.28192000          7.50000000
    92     1          6.84641000         15.67429000          7.50000000
    93     1         11.53705000          5.01479000          7.50000000
    94     1         16.96024000         14.40716000          7.50000000
    95     1          0.69162000          5.01479000          7.50000000
    96     1          6.11481000         14.40716000          7.50000000
