# Supplementary material for: Electronic, Thermal and Mechanical Properties of Carbon and Boron Nitride Holey Graphyne Monolayers
Source: Materials (Basel). 2023 Oct 11;16(20):6642. doi: 10.3390/ma16206642 (PMC10608062; doi:10.3390/ma16206642)
Supplement: Supplementary file 1 [file materials-16-06642-s001.zip › POSCAR-BN-HGY]

HG                                      
   1.00000000000000     
    10.9683289893321980    0.0000000000000000    0.0000000000000000
     5.4843128170840352    9.4988437111067903    0.0000000000000000
     0.0000000000000000    0.0000000000000000   15.0000000000000000
   B    N 
    12    12
Direct
  0.5771150894287516  0.0634473185343083  0.5000000000000000
  0.0625758525944988  0.3590678384848616  0.5000000000000000
  0.4214698607631391  0.9368956317317654  0.5000000000000000
  0.9360065867645702  0.6412764968805078  0.5000000000000000
  0.6404141200962457  0.4223363993265181  0.5000000000000000
  0.3581878523040274  0.5779878310298869  0.5000000000000000
  0.1982077286556887  0.4726825760608833  0.5000000000000000
  0.3278618382088112  0.1990817979019184  0.5000000000000000
  0.4718096691539841  0.3287357071692441  0.5000000000000000
  0.5267650083336193  0.6716033074644443  0.5000000000000000
  0.6707202253221709  0.8012542096763582  0.5000000000000000
  0.8003765605161490  0.5276552179493308  0.5000000000000000
  0.3305758602865509  0.0691697437884926  0.5000000000000000
  0.0682831486177520  0.5998714396549900  0.5000000000000000
  0.6679945975613109  0.9311720062704083  0.5000000000000000
  0.9302994454590916  0.4004631777955439  0.5000000000000000
  0.5989992795580719  0.3314711583183296  0.5000000000000000
  0.3995716077470988  0.6688764652450914  0.5000000000000000
  0.1998956643448651  0.3357103997877715  0.5000000000000000
  0.4631496861333417  0.2007681252476274  0.5000000000000000
  0.3348345065287290  0.4640217151157913  0.5000000000000000
  0.6637467642937551  0.5363170794126120  0.5000000000000000
  0.5354288138444119  0.7995699229833377  0.5000000000000000
  0.7986865264833796  0.6646295161699740  0.5000000000000000
 
  0.00000000E+00  0.00000000E+00  0.00000000E+00
  0.00000000E+00  0.00000000E+00  0.00000000E+00
  0.00000000E+00  0.00000000E+00  0.00000000E+00
  0.00000000E+00  0.00000000E+00  0.00000000E+00
  0.00000000E+00  0.00000000E+00  0.00000000E+00
  0.00000000E+00  0.00000000E+00  0.00000000E+00
  0.00000000E+00  0.00000000E+00  0.00000000E+00
  0.00000000E+00  0.00000000E+00  0.00000000E+00
  0.00000000E+00  0.00000000E+00  0.00000000E+00
  0.00000000E+00  0.00000000E+00  0.00000000E+00
  0.00000000E+00  0.00000000E+00  0.00000000E+00
  0.00000000E+00  0.00000000E+00  0.00000000E+00
  0.00000000E+00  0.00000000E+00  0.00000000E+00
  0.00000000E+00  0.00000000E+00  0.00000000E+00
  0.00000000E+00  0.00000000E+00  0.00000000E+00
  0.00000000E+00  0.00000000E+00  0.00000000E+00
  0.00000000E+00  0.00000000E+00  0.00000000E+00
  0.00000000E+00  0.00000000E+00  0.00000000E+00
  0.00000000E+00  0.00000000E+00  0.00000000E+00
  0.00000000E+00  0.00000000E+00  0.00000000E+00
  0.00000000E+00  0.00000000E+00  0.00000000E+00
  0.00000000E+00  0.00000000E+00  0.00000000E+00
  0.00000000E+00  0.00000000E+00  0.00000000E+00
  0.00000000E+00  0.00000000E+00  0.00000000E+00
