# Supplementary material for: Electronic, Thermal and Mechanical Properties of Carbon and Boron Nitride Holey Graphyne Monolayers
Source: Materials (Basel). 2023 Oct 11;16(20):6642. doi: 10.3390/ma16206642 (PMC10608062; doi:10.3390/ma16206642)
Supplement: Supplementary file 1 [file materials-16-06642-s001.zip › POSCAR-C-HGY]

HG                                      
   1.00000000000000     
    10.8454327488375810    0.0000000000000000    0.0000000000000000
     5.4231961822958965    9.3923706239259861    0.0000000000000000
     0.0000000000000000    0.0000000000000000   15.0000000000000000
   C 
    24
Direct
  0.3455826100131255  0.0654984741896463  0.5000000000000000
  0.5876955973257058  0.0654934019315326  0.5000000000000000
  0.0646386911316120  0.3464805645934614  0.5000000000000000
  0.0646110467949281  0.5885487965455537  0.5000000000000000
  0.4108689545889403  0.9348542851260375  0.5000000000000000
  0.6529900570430115  0.9348461850972380  0.5000000000000000
  0.9339675598233311  0.6537990381580557  0.5000000000000000
  0.9339919370552857  0.4117870174833378  0.5000000000000000
  0.6529326563751175  0.4118095448472517  0.5000000000000000
  0.5876772576749481  0.3464248280109451  0.5000000000000000
  0.3456229621348439  0.5885502695460563  0.5000000000000000
  0.4108745386102351  0.6539435875471580  0.5000000000000000
  0.2018011885424500  0.4663852710466471  0.5000000000000000
  0.2018061489599833  0.3314941716528143  0.5000000000000000
  0.3306043158740400  0.2026591711698870  0.5000000000000000
  0.4655111550573361  0.2026408092415770  0.5000000000000000
  0.4655055947566160  0.3314544138845323  0.5000000000000000
  0.3306100935945812  0.4663864166409468  0.5000000000000000
  0.6679697653720202  0.5339571164818034  0.5000000000000000
  0.5330764779214422  0.6688891962481369  0.5000000000000000
  0.5330773197636689  0.7976924332032153  0.5000000000000000
  0.6679840580744401  0.7976812394834042  0.5000000000000000
  0.7967837797327664  0.6688524777733014  0.5000000000000000
  0.7967925137795664  0.5339363300974620  0.5000000000000000
 
  0.00000000E+00  0.00000000E+00  0.00000000E+00
  0.00000000E+00  0.00000000E+00  0.00000000E+00
  0.00000000E+00  0.00000000E+00  0.00000000E+00
  0.00000000E+00  0.00000000E+00  0.00000000E+00
  0.00000000E+00  0.00000000E+00  0.00000000E+00
  0.00000000E+00  0.00000000E+00  0.00000000E+00
  0.00000000E+00  0.00000000E+00  0.00000000E+00
  0.00000000E+00  0.00000000E+00  0.00000000E+00
  0.00000000E+00  0.00000000E+00  0.00000000E+00
  0.00000000E+00  0.00000000E+00  0.00000000E+00
  0.00000000E+00  0.00000000E+00  0.00000000E+00
  0.00000000E+00  0.00000000E+00  0.00000000E+00
  0.00000000E+00  0.00000000E+00  0.00000000E+00
  0.00000000E+00  0.00000000E+00  0.00000000E+00
  0.00000000E+00  0.00000000E+00  0.00000000E+00
  0.00000000E+00  0.00000000E+00  0.00000000E+00
  0.00000000E+00  0.00000000E+00  0.00000000E+00
  0.00000000E+00  0.00000000E+00  0.00000000E+00
  0.00000000E+00  0.00000000E+00  0.00000000E+00
  0.00000000E+00  0.00000000E+00  0.00000000E+00
  0.00000000E+00  0.00000000E+00  0.00000000E+00
  0.00000000E+00  0.00000000E+00  0.00000000E+00
  0.00000000E+00  0.00000000E+00  0.00000000E+00
  0.00000000E+00  0.00000000E+00  0.00000000E+00
